# Supplementary material for: TCF7L1 Controls the Differentiation of Tuft Cells in Mouse Small Intestine
Source: Cells. 2023 May 23;12(11):1452. doi: 10.3390/cells12111452 (PMC10253002; doi:10.3390/cells12111452)
Supplement: Supplementary file 1 [file cells-12-01452-s001.zip]

Archive with 3 entries (3 files):
- Supplementary Figures.pdf
- Table S1_Genes_upregulated in Tcf7l1 KO.xlsx
- Table S2_ Genes_downregulated in Tcf7l1 KO.xlsx
