# Supplementary material for: TCF7L1 Controls the Differentiation of Tuft Cells in Mouse Small Intestine
Source: Cells. 2023 May 23;12(11):1452. doi: 10.3390/cells12111452 (PMC10253002; doi:10.3390/cells12111452)
Supplement: Supplementary file 1 [file cells-12-01452-s001.zip › Table S1_Genes_upregulated in Tcf7l1 KO.xlsx]

## Sheet: Sheet1
gene_name	mean of normalized counts for all samples	log2 fold change (MLE): group tcfep vs wtep	BH adjusted p-values	wtep_1	wtep_2	wtep_3	tcfep_1	tcfep_2	tcfep_3
Tmem14c	980.646	5.28179	1.15443e-218	2.17822	3.276	2.48733	102.947	110.952	95.3309
Tmem87a	592.429	4.36162	8.80314e-122	0.770282	1.21107	0.838195	19.128	20.9716	17.9256
Rpl35a	931.129	2.8357	1.11765e-110	18.7883	19.2588	20.9652	130.021	150.921	140.281
H2-T3	856.808	3.06779	1.68257e-101	4.24115	5.12932	3.52787	35.1545	36.6991	36.376
Ubc	7979.84	1.42977	4.8751e-89	95.4121	84.6689	96.1486	250.076	249.998	244.063
Hddc3	428.483	2.99197	2.08819e-61	5.37048	5.30437	6.46209	41.691	50.0313	44.5509
Ckb	18538.4	0.936539	2.36398e-61	451.198	436.07	438.098	846.551	844.754	845.355
Ncoa7	1370.55	1.89832	7.27969e-61	6.20672	5.66815	4.84338	19.7745	20.9245	21.6385
Alad	6544.77	1.18144	9.94825e-61	44.6806	41.9453	47.4009	101.007	103.664	99.2885
F3	4364.62	1.38716	5.60018e-48	63.8347	58.682	75.6304	179.102	174.071	165.042
Ifrd1	5066.62	1.11164	1.10263e-47	92.5964	83.972	95.2134	189.701	201.438	196.136
Edem1	927.699	1.80557	1.53452e-44	3.22612	3.96513	3.6545	12.0699	13.7007	12.1451
Gm5506	3948.04	1.05876	6.05889e-44	38.7281	36.8595	40.0089	83.1465	77.6886	79.9522
Klf6	16929.5	0.963107	3.56851e-42	151.679	131.764	135.647	263.284	276.057	277.685
Klf11	3005.01	1.15044	5.05436e-41	23.8484	22.6781	25.6432	54.8864	50.512	54.7928
Mt1	2750.99	1.46968	5.40579e-38	115.387	140.247	158.974	359.402	416.698	372.111
Golt1b	1124.37	1.42592	3.34468e-36	10.4674	10.9712	12.1504	31.3503	29.8976	28.9826
Pycard	3094.56	1.02556	2.54435e-32	45.2965	49.1213	52.6031	101.998	101.431	95.8419
Zfp367	324.542	2.42548	2.76726e-32	1.44492	1.81393	1.23236	8.2611	8.30264	7.57784
Tpm3	13483.2	0.719134	1.0923e-31	196.764	185.581	192.133	321.68	312.178	311.829
Car8	6209.48	0.802288	6.27971e-30	40.0866	38.9749	42.7174	69.5631	72.2623	70.5337
Ckmt1	1988.84	1.1362	1.10609e-29	39.0613	43.8535	37.5896	94.4765	84.0209	86.3831
H2-T10	277.748	8.81644	1.11909e-29	0.0650724	0	0	9.16833	10.4362	9.85072
Glt28d2	693.814	1.58685	4.05167e-28	6.31941	5.86747	7.30969	19.1578	18.2973	21.1009
Tmem242	1918.73	1.08975	1.2713e-27	59.554	68.9839	65.9432	129.918	146.28	137.754
Kitl	975.595	1.40301	2.40394e-27	4.33238	5.30397	5.48868	14.0973	12.8204	13.0751
Cxcl16	1035.51	1.22163	5.73759e-27	12.764	13.1964	13.1276	29.2495	32.3834	29.5246
Atf3	17931.3	1.05245	1.50967e-26	323.413	247.277	338.252	603.243	630.251	651.666
Prss23	7434.45	0.804147	2.60205e-26	91.3209	79.981	87.0932	143.78	155.78	151.627
Nfkbia	2326.52	1.00294	2.95053e-26	47.6958	51.1474	52.1814	98.72	109.448	94.4815
Tuba1c	3048.35	0.91199	4.27679e-25	52.1348	53.9888	58.6404	103.579	109.206	97.2131
Anxa13	1137.91	1.26008	4.44964e-25	26.4195	27.7863	29.1591	63.809	74.8098	61.0289
Acat1	8243.42	0.647783	2.04051e-24	96.0039	97.9825	99.1862	150.617	154.599	154.117
Pccb	1751.26	0.99968	2.34235e-24	25.0558	25.2756	28.1387	52.2052	50.4005	54.29
Plk3	529.523	1.5685	2.84206e-23	5.85375	5.84069	5.67571	19.4308	15.7988	16.2821
Lrat	118.635	3.82407	3.00364e-23	0.176215	0.165344	0.108413	2.82335	1.70691	1.8488
Fhl2	1572.18	1.06946	8.86516e-23	33.1378	31.3302	35.4941	70.0343	75.9043	63.8132
Tnfrsf12a	1687.55	0.991026	1.26231e-22	59.094	57.5466	63.5989	115.404	128.267	114.542
Arl4a	2645.75	0.868428	1.14253e-21	24.7837	25.738	25.2098	46.5489	49.4447	42.26
Dstn	25221	0.681309	3.75619e-21	514.372	487.094	568.38	824.389	868.164	824.807
Twf1	2393.39	0.848498	4.40457e-21	28.4548	28.2298	31.8267	52.4848	52.5573	54.3241
Ide	5488.15	0.772858	7.37499e-21	43.2076	38.0059	44.4701	74.5901	69.5186	70.6261
Pmaip1	5241.54	0.873822	7.89209e-21	73.8539	62.1232	78.715	128.629	127.637	137.144
Prap1	1652.52	1.19518	4.36768e-20	72.8146	79.7013	96.1842	197.125	208.317	163.897
Aldob	9036.58	0.645288	5.89532e-20	175.363	183.549	196.74	295.602	287.385	286.051
Rnd3	11605.9	0.695386	1.78046e-19	173.794	146.594	162.206	252.143	262.414	266.918
Nfil3	2872.83	0.853572	1.93867e-19	55.3383	46.8056	56.064	95.8009	97.6523	92.396
Slc29a1	2505.87	0.866886	2.29148e-19	37.6381	33.9374	38.9259	72.2992	63.2056	65.993
Nudt19	4374.03	0.863366	3.38178e-19	77.0439	78.0573	93.4572	145.171	163.191	143.803
Mttp	2458.42	0.870156	3.56972e-19	18.5309	20.8994	21.2697	38.7592	34.1298	38.0577
Pklr	615.599	1.25787	4.0357e-19	6.12236	6.9773	6.84693	15.8489	15.9997	15.8518
Chn2	752.785	1.22464	4.58591e-19	6.53488	6.2083	7.66616	16.3812	15.5311	15.771
Spc24	2671.19	0.860125	6.60184e-19	68.6842	67.0106	80.8883	129.134	128.838	135.138
Gmds	4507.87	0.678649	2.25019e-18	116.885	113.628	122.957	193.034	193.778	178.923
Mt2	605.778	1.57526	3.11573e-18	21.191	31.8975	31.2028	74.838	93.6112	82.7322
Phb	4097.95	0.660088	3.18894e-18	91.0351	88.0516	92.7553	143.238	148.213	138.087
Rn45s	6045.05	0.973035	3.7224e-18	33.5306	41.3774	32.7829	59.8475	78.5917	72.9698
Muc13	3112.56	0.811904	3.81406e-18	41.9856	39.4934	35.662	66.8548	73.381	65.4175
Lta4h	11976.3	0.563867	1.68805e-17	239.886	231.391	248.947	341.926	361.296	361.434
Xist	167.598	10.9481	2.22856e-17	0	0	0	0.674865	1.29373	0.911451
Calml4	3144.02	0.774416	2.31949e-17	131.467	132.014	151.831	228.533	249.267	232.545
Sat1	4196.52	0.7541	2.32529e-17	150.009	127.455	153.904	240.012	243.352	244.133
Fabp2	3065.78	0.858379	3.64258e-17	106.32	110.945	130.503	205.855	227.3	197.287
Yrdc	3018.48	0.768938	1.00779e-16	67.8422	73.3275	80.0133	118.929	131.016	126.947
Naip5	189.667	2.28077	3.30366e-16	0.605584	0.448597	0.830988	3.22295	3.15098	2.77638
Bhlhe40	1301.11	0.983389	3.55334e-16	14.6549	14.9231	13.6453	28.7855	25.0793	31.6042
Rp9	1905.44	0.742496	7.40175e-16	64.7245	62.4999	65.1395	104.452	111.74	105.64
Herpud1	3038.03	0.861036	1.7882e-15	68.5645	51.0019	57.9592	110.604	104.61	107.221
Flrt3	3972.21	0.73127	2.42046e-15	36.5125	33.2724	31.5493	51.7803	55.8289	60.6327
Nfu1	1766.68	0.820316	2.59274e-15	64.7464	65.3142	75.9034	121.367	124.401	117.872
Ctgf	1066.52	0.987775	2.61674e-15	16.5009	13.8173	15.5115	30.4692	27.9734	32.4426
Gcat	7930.74	0.551184	3.4535e-15	109.075	107.936	115.724	166.768	164.329	156.432
Slc3a2	6316.58	0.657257	4.32274e-15	85.1439	77.1246	92.8765	131.851	138.085	132.43
Pisd	3776.55	0.615251	8.58399e-15	73.7399	70.126	69.7456	105.191	107.895	114.15
Snx7	6329.37	0.615777	9.01535e-15	119.113	109.071	126.3	175.026	186.479	181.686
Tfrc	21888.9	0.702348	9.45307e-15	166.6	155.133	200.332	276.692	275.842	296.936
Hbegf	4589.02	0.656724	1.03177e-14	84.1173	73.2821	73.5153	125.664	121.775	116.589
A930015D03Rik	109.808	2.82685	1.11099e-14	1.35665	1.3982	2.47977	12.0281	14.2325	10.8211
Fabp1	2110.37	0.831926	1.23408e-14	152.402	142.579	180.139	284.629	290.029	270.949
Nsa2	950.01	1.06646	2.2487e-14	10.9663	10.814	13.4217	25.3603	26.4608	21.8802
Phgdh	9518.49	0.502672	2.36578e-14	216.878	210.302	220.963	312.593	297.146	308.555
Tmem54	1222.69	0.880032	2.55024e-14	38.5745	35.0708	39.8434	69.6676	74.238	64.9284
Ifi27l2b	236.656	1.6706	2.79319e-14	5.60542	5.06796	5.26139	16.3776	16.1565	18.199
Mrps9	3045.44	0.671605	4.43983e-14	83.3968	80.2052	91.2695	129.871	141.477	134.604
Rap1b	11448	0.555971	4.72331e-14	239.366	233.055	264.304	365.679	369.862	347.52
Gtf2h2	3541.53	0.811679	1.02163e-13	72.7499	69.3184	89.7993	130.82	147.682	128.447
Mzt1	4786.36	0.762582	1.41662e-13	75.0173	72.3814	94.8724	135.826	140.824	134.336
Hmgn2	26278.1	0.634849	2.15723e-13	809.756	766.864	950.973	1304.41	1383.89	1236.41
Mal2	1703.05	0.716804	2.21958e-13	24.371	23.7188	23.3876	37.867	38.2212	41.3999
Gm14085	58.172	4.31773	2.31403e-13	0.0882088	0.0124461	0.129212	1.69426	1.52029	1.34476
Gstm6	149.251	2.41317	2.57601e-13	2.33189	1.25261	2.72668	10.13	13.0511	10.3994
Amica1	742.257	1.17979	2.62676e-13	8.34051	9.03322	11.1081	24.6836	20.6411	19.1738
Pbdc1	3674.15	0.609334	2.62981e-13	55.6763	55.6308	59.7284	82.7653	91.9343	86.2214
Cyp4f40	272.863	1.62727	7.62816e-13	3.94232	5.42772	3.64429	12.6155	13.7893	13.8231
Rps24	3200.04	0.66044	1.0576e-12	137.346	138.316	160.716	221.115	235.434	233.144
Syngr2	4797.12	0.618974	1.19901e-12	121.131	119.762	141.329	191.434	199.245	196.302
B2m	2094.01	0.682372	1.49365e-12	90.7969	94.1279	103.578	148.936	158.791	155.238
Tacc3	6197.05	0.557917	1.84567e-12	93.1442	96.4841	104.419	152.298	140.065	140.489
Ccnl1	9530.08	0.522212	1.96339e-12	200.951	178.49	182.104	276.282	260.616	269.562
Hmgcr	1699.9	0.895564	2.13961e-12	12.3569	16.5779	12.3869	25.9252	24.7062	26.2513
Cyc1	14060.1	0.580958	3.37488e-12	444.565	467.513	540.683	730.462	747.323	695.252
Ciapin1	4757.55	0.514983	4.01609e-12	48.0111	44.5149	46.8841	66.2192	66.0716	66.9211
Asns	2724.28	0.604809	4.01609e-12	57.2294	55.6554	59.8109	92.0996	85.2851	85.2195
Ahcy	1285.91	0.746987	4.01609e-12	18.3618	20.1143	19.7028	32.9586	31.4133	33.2699
Mrpl3	3324.89	0.569472	4.85289e-12	87.0234	87.8676	94.3146	131.373	137.662	130.442
Bex4	3101.04	0.684656	5.18355e-12	138.795	156.432	173.093	247.546	261.615	243.528
Ube2c	7492.98	0.773739	6.48121e-12	250.931	308.541	355.094	522.6	561.872	479.09
Kif20b	1762.52	0.700559	7.26368e-12	12.0384	13.0282	12.0922	19.9903	18.8792	21.5252
Gls	3275.82	0.76268	8.24189e-12	17.0273	18.7139	14.2129	25.7075	29.9612	29.0965
Tiparp	2458.43	0.639284	8.808e-12	25.0165	23.0726	23.1621	39.1394	34.5879	37.2471
Plgrkt	2525.41	0.625821	1.04013e-11	122.546	112.81	127.377	187.165	193.46	179.049
Prc1	6543.5	0.667736	1.20853e-11	85.6487	76.741	96.1207	143.314	143.843	123.474
Cfi	1965.57	0.695357	1.2537e-11	40.1264	34.9395	36.3896	56.9056	59.4457	64.1427
Pcgf5	1157.24	0.92471	1.39972e-11	24.2983	25.3873	31.8005	53.9243	53.9837	46.7359
Mocs2	1359.76	0.80738	1.60605e-11	26.3711	24.1491	30.0849	46.7944	49.6072	44.6336
Aurka	4795.63	0.795228	1.61808e-11	85.9202	84.2273	113.241	166.452	178.71	146.57
Uqcrq	2491.52	0.706813	1.70028e-11	180.392	180.97	222.741	312.806	321.459	319.015
Pecr	1672.9	0.681227	1.80295e-11	54.367	53.2264	59.3768	88.1857	92.7811	86.744
Bub3	8942.82	0.615696	1.80631e-11	169.87	160.711	198.568	266.926	288.525	255.326
Acot1	3784.1	0.506941	2.07121e-11	103.665	101.881	103.35	143.975	149.278	145.7
Pfkp	1096.7	0.920898	3.25338e-11	11.4807	9.51758	8.28051	19.2486	17.8583	18.331
Birc5	6523.62	0.646218	3.657e-11	68.0993	74.8647	86.2808	113.369	129.206	116.196
Fah	215.749	1.87236	4.24599e-11	2.85628	2.02768	4.11862	9.83417	12.1494	10.9524
Hmgcs2	8154.97	0.654492	4.3468e-11	104.788	83.0639	108.299	161.171	156.913	148.051
Kif23	4135.94	0.548265	4.44786e-11	49.6606	47.364	53.9831	74.065	71.5766	75.1706
Ndufa12	843.265	0.868327	5.91325e-11	52.2532	51.527	60.0404	98.3613	105.154	95.4928
Rheb	6694.02	0.580999	6.27031e-11	180.428	163.639	198.893	271.105	284.36	256.691
Commd2	2681.5	0.645724	6.59797e-11	34.4432	33.752	40.5403	55.319	58.1433	56.6435
Cps1	11104	0.633462	8.1323e-11	89.789	108.584	86.5107	156.056	133.717	152.171
S100a10	4288.38	0.546609	8.31229e-11	262.108	268.907	294.561	388.56	422.489	394.787
Spry1	7541.26	0.505254	8.44668e-11	136.73	119.437	129.275	180.193	177.871	189.025
Atp5g3	13632.3	0.587762	9.57493e-11	757.599	776.107	936.185	1194.59	1318.49	1198.86
Mrpl12	8776.59	0.539908	9.77754e-11	366.948	369.396	424.131	560.206	593.731	533.182
Tmem97	3047.6	0.724503	1.06702e-10	83.2265	79.0243	103.176	140.706	157.249	140.575
Sepw1	4373.71	0.573614	1.09322e-10	253.96	238.751	275.008	373.301	407.598	361.584
Socs2	1066.14	0.756645	1.23922e-10	15.04	14.9583	15.2427	27.1068	23.7291	25.5949
Pvr	306.867	1.52661	1.446e-10	2.72524	2.14368	3.56415	8.72152	6.79615	8.76609
Dbf4	2935.02	0.535808	1.81933e-10	51.236	49.1007	50.5991	70.1539	72.8141	75.863
Ccnb1	8339.91	0.56272	1.85223e-10	139.066	139.947	168.616	223.256	223.433	214.45
Mir22hg	181.009	1.6952	1.95772e-10	2.37511	2.71489	2.35332	7.02664	7.55379	9.53565
Lect2	728.713	0.985452	2.00315e-10	26.3319	27.0693	32.4556	49.3725	61.5918	59.0229
Hmmr	2612.22	0.65263	2.16371e-10	26.117	23.8808	29.9038	40.9457	42.9108	41.74
Hopx	4806.08	0.56506	2.62004e-10	123.44	127.962	143.855	182.333	204.64	197.785
Mrpl19	2614.54	0.572019	3.10717e-10	20.6589	22.1935	21.9475	30.3446	33.9129	32.0781
Sypl	5015.26	0.5271	4.54403e-10	43.4098	42.4089	49.0981	62.7483	65.9237	65.7415
Sgk1	680.603	1.12899	5.39844e-10	3.91133	5.6884	6.21938	12.0928	10.4557	12.0442
Ephx2	1840.76	0.588452	7.6375e-10	30.3386	28.9939	28.1399	44.3982	42.5885	44.5442
Srm	9414.82	0.515689	9.40245e-10	288.663	279.957	329.834	431.502	447.751	405.187
Tmem171	1011.05	0.827894	1.13724e-09	31.3375	30.1054	35.6895	53.6274	64.7072	54.0636
Prpf39	3029.25	0.631698	1.41181e-09	33.6319	27.8628	28.4392	42.8485	49.6457	46.8555
Mreg	1739.1	0.628801	1.66136e-09	29.869	28.6611	25.82	41.875	44.9789	43.5895
Mrpl2	2998.86	0.53812	1.84857e-09	120.662	121.661	129.79	177.928	191.785	170.591
Atp2c1	4703.18	0.566387	2.09605e-09	38.2059	39.5742	33.0641	54.098	51.4744	58.5811
Etf1	5522.59	0.563602	2.3458e-09	58.2081	57.077	69.9378	89.4612	95.429	88.8449
Scyl2	701.612	0.820374	2.35952e-09	7.184	7.69252	7.88753	13.0357	13.0824	14.0822
Blnk	1717.27	0.588545	2.51018e-09	33.1946	32.8304	34.6826	48.2467	50.9439	52.2522
Otc	897.754	0.824517	2.54161e-09	13.4416	13.646	16.9618	26.4838	25.5861	25.9222
Mpzl2	4086.45	0.523864	3.55691e-09	50.9975	51.4408	58.0623	80.6352	76.9761	73.1326
Bspry	3165.14	0.51816	3.67689e-09	75.4924	76.8065	77.6031	109.941	116.904	102.386
Sigmar1	3305.9	0.548751	4.19009e-09	85.7262	79.0828	94.9798	125.224	125.632	129.145
Smc2	4797.77	0.540369	5.56546e-09	42.151	34.0213	36.9455	54.6106	54.8879	55.0125
Top2a	4778.24	0.54071	5.86357e-09	40.0101	34.5121	40.3682	58.7762	51.7693	56.5749
Eps8l3	1542.18	0.728667	6.30455e-09	27.2391	27.478	24.0136	49.7339	41.8591	38.8599
Lamtor3	1675.02	0.700761	6.41763e-09	46.8675	50.4553	58.2351	86.2515	90.2111	76.3309
Hdhd3	687.286	0.846546	8.30322e-09	23.1944	24.2414	22.4	43.6381	44.8281	37.0993
Farsb	9459.17	0.550412	8.48572e-09	168.753	173.706	211.865	260.704	286.952	264.128
Ppap2a	371.391	1.12403	9.19658e-09	7.85478	6.93986	8.62051	14.7481	18.2952	17.9905
Pard6b	2315.18	0.658061	1.01471e-08	30.8229	27.2526	23.274	43.7629	40.8553	43.7582
Nhp2	5285.94	0.573476	1.07947e-08	202.175	205.342	244.033	301.943	354.879	312.718
Mtfr1l	3640.1	0.520459	1.26441e-08	67.994	69.2897	77.9664	100.993	108.859	98.8858
1190007I07Rik	390.978	1.04904	1.3509e-08	17.0117	16.1178	19.3171	34.7324	39.6153	34.1477
Aurkb	4038.42	0.510103	1.41656e-08	79.784	86.8415	95.4898	124.2	125.687	123.386
Tomm22	4627.1	0.534099	1.80039e-08	172.636	185.194	210.526	265.312	290.446	267.208
Siah2	477.264	1.02071	2.17961e-08	6.38359	6.56694	6.54565	10.7604	13.9537	14.8543
Plaur	1001.36	0.743321	2.26118e-08	27.7168	24.9082	29.9782	44.2181	50.3641	43.6778
Bcl10	2539.15	0.517221	2.34498e-08	58.7234	59.1643	64.8271	84.1871	86.4813	90.8333
Sar1b	3029.31	0.601076	2.38186e-08	92.6024	90.6824	112.502	145.265	160.526	142.831
Arhgap11a	487.892	1.0291	2.5046e-08	3.06299	3.99041	2.79392	6.51634	7.0738	6.51171
Dynll2	1534.53	0.659281	2.51676e-08	22.1684	20.4919	22.3198	30.1579	37.4113	35.0606
Maff	783.617	0.745155	2.8693e-08	17.4114	16.7575	15.9205	29.7465	26.4248	27.7841
Cdk1	5957.48	0.63463	2.87989e-08	79.6244	72.5897	99.0666	126.454	142.702	120.943
Rbfa	1626.75	0.590223	3.17182e-08	52.5138	45.4709	51.3207	74.297	73.5358	76.9363
Cxcl10	83.4491	2.88467	3.21653e-08	0.514131	1.60804	0.65898	3.60031	8.44932	8.52787
Ccdc40	150.816	1.73985	3.36592e-08	0.605791	0.766616	0.776464	1.85595	3.07455	2.24723
Cdca5	2333.55	0.565215	3.89691e-08	50.8377	46.2067	54.9933	76.9904	70.5058	77.4418
Tomm5	1924.2	0.607191	4.41721e-08	105.73	108.772	127.787	164.725	182.506	174.143
Mad2l1	4711.32	0.5981	5.3702e-08	101.006	101.3	132.257	173.566	170.862	161.962
Cdca3	3317.44	0.584855	5.87262e-08	82.4752	87.4975	104.64	134.211	147.115	130.527
Nmd3	6130.76	0.531077	8.00704e-08	145.128	130.111	168.999	209.911	219.632	212.351
Nufip1	2044.05	0.523727	9.15705e-08	21.1451	20.9316	22.8979	32.6872	30.6791	30.0325
Tk1	3354.53	0.600193	9.4056e-08	92.7771	90.955	116.171	153.052	161.261	140.264
Hcn1	145.953	1.58725	9.59345e-08	0.440845	0.458954	0.519231	1.52186	1.5826	1.1572
Exoc6	1439.11	0.575628	1.14348e-07	22.4866	20.2511	22.3679	31.1262	33.0873	32.8142
Sertad1	2155.05	0.504546	1.15865e-07	74.5807	78.2862	78.0606	104.364	115.373	107.883
3230401D17Rik	1243.95	0.70684	1.26399e-07	31.4694	26.5524	35.1456	49.5253	54.1121	48.4061
S100a16	1223.63	0.612967	1.2738e-07	47.2175	44.1795	49.0084	73.9561	73.6862	67.0556
Cdca8	7198.36	0.553029	1.41351e-07	168.544	166.899	217.077	270.745	280.791	259.056
Cox7a2	2716.73	0.525715	1.51627e-07	143.574	142.239	168.946	212.479	218.761	223.417
Chchd10	2291.72	0.645429	1.52293e-07	90.8271	86.4684	113.014	153.233	162.921	137.877
Agmat	337.836	1.29663	1.67438e-07	5.10225	9.48212	6.84951	19.1435	18.4187	15.0935
Areg	363.847	0.953069	1.7504e-07	10.7307	10.0939	11.0031	20.6109	21.2031	19.795
Dlk1	3026.67	0.544633	2.26402e-07	27.7815	22.9115	28.0951	36.3189	40.2739	38.3272
Nusap1	4695.37	0.560244	2.56153e-07	59.4522	60.3402	77.5978	97.4029	99.7396	93.8905
Cenpe	1678.77	0.581723	3.16188e-07	9.024	8.01329	9.4634	13.6117	12.2108	13.8364
Arl14	955.737	0.916104	3.18486e-07	22.1898	25.7957	36.9688	50.7363	57.269	52.2717
Aadac	150.899	1.47531	3.50918e-07	2.84083	3.70518	2.9503	8.56951	9.71761	8.12276
Usmg5	963.536	0.655326	4.31861e-07	118.582	106.065	113.231	167.24	192.394	172.513
Jakmip1	605.045	0.850439	4.38344e-07	10.3279	8.44206	9.12944	16.2936	14.896	19.1213
Fastkd2	3920.74	0.515645	4.60761e-07	51.2754	45.5755	58.1862	74.9642	71.1846	75.4818
Cenpa	4589.43	0.563483	5.16421e-07	120.448	140.69	165.433	212.916	216.889	200.553
Ydjc	824.712	0.668022	5.4478e-07	22.9574	25.1433	26.2127	40.1234	40.0929	37.8445
Thnsl2	1410.81	0.521066	5.48781e-07	32.1749	31.5775	32.6783	45.8115	45.9541	46.6131
Ccl25	283.312	1.19904	5.4892e-07	7.54651	5.04215	8.19328	16.289	15.921	15.4804
Olfm4	142.171	1.74791	5.61867e-07	1.23569	2.32743	2.56359	8.14606	6.734	5.68545
Ing2	947.744	0.604372	5.65582e-07	13.4869	14.0324	13.6403	20.6863	20.6988	21.1937
Arhgdig	1656.23	0.562647	6.82334e-07	62.4272	64.9064	72.16	90.3612	101.133	103.164
Asf1b	2812.34	0.574034	7.73801e-07	66.6109	66.053	84.9544	105.873	114.473	103.584
1110008F13Rik	3787.78	0.500442	8.49372e-07	143.81	141.552	174.661	213.28	224.104	213.339
Ndufaf4	2789.23	0.619424	9.93142e-07	31.0385	25.5556	36.643	46.0585	50.4874	46.6767
Ptpla	1141.67	0.629195	1.06892e-06	45.2585	40.6376	51.0579	72.2395	71.5402	68.0026
Sod2	2884.96	0.51802	1.11393e-06	29.2213	29.9815	36.3197	45.7758	46.7229	44.274
St3gal4	297.137	1.1108	1.1686e-06	4.04159	4.58833	5.64469	11.4509	8.83807	10.5277
Enpp3	234.595	1.10495	1.24224e-06	2.77917	2.46385	2.90123	5.62748	5.84593	6.04245
Degs2	1599.52	0.643151	1.25024e-06	17.5249	16.3975	19.8763	28.781	31.2674	23.9543
Csrnp1	321.025	0.970224	1.42036e-06	3.93011	3.84952	3.77906	8.20388	6.69686	7.74323
Tm4sf5	2588.08	0.531623	1.4559e-06	105.267	103.351	125.269	159.658	173.035	149.902
Erap1	964.394	0.664877	1.47077e-06	9.92121	8.23355	10.462	15.5888	15.2003	14.571
Max	592.446	0.754353	1.49962e-06	12.0584	11.6313	10.1712	19.6206	19.6874	17.8126
Siah1b	1241.36	0.630401	1.60824e-06	26.9896	26.902	33.6837	42.9711	45.608	46.9762
P2ry6	189.298	1.24832	1.6749e-06	2.95015	3.10809	2.94942	8.07079	6.07468	7.25167
Lgals3	72.7094	2.2557	1.69932e-06	0.636874	1.22496	0.893638	3.07964	5.98827	4.09958
Ccl20	220.741	1.17782	1.71741e-06	8.75583	8.12569	9.09863	18.0404	23.0414	17.6858
Spc25	3615.8	0.548607	1.84301e-06	91.9933	83.9463	109.847	144.194	147.601	126.165
Cycs	1994.29	0.567877	1.87578e-06	25.4979	24.3166	31.0583	39.4092	42.1971	38.2583
Dmbt1	588.792	0.767727	1.88001e-06	3.60089	3.48946	3.65361	5.30329	6.64682	6.34526
Hspbap1	914.403	0.631183	1.88986e-06	8.35956	7.35722	8.26753	12.3356	13.1517	11.6553
Naip6	94.1567	1.84092	1.97421e-06	0.414704	0.319349	0.209013	1.11043	1.15786	1.1125
Aldh1a1	74.7908	2.05997	1.97619e-06	0.92773	0.481063	0.784808	3.50817	2.9058	2.72538
Timm23	1975.05	0.511599	2.11448e-06	71.1797	65.6167	78.9755	100.928	106.662	99.9866
Tubal3	777.563	0.685373	2.42771e-06	10.3208	9.72769	9.59948	14.2927	17.7296	15.6607
Tmem251	1593.89	0.584559	2.49264e-06	53.0344	47.4757	62.4417	81.4635	81.2142	81.6463
Ube2s	1662.98	0.519597	2.7561e-06	69.0235	66.2893	77.6725	106.411	98.8303	100.036
Degs1	3617.87	0.51203	2.78391e-06	78.8612	65.7484	84.4064	101.738	115.343	109.497
Haus3	2610.23	0.565517	2.78391e-06	52.0082	48.5527	65.5647	82.7117	84.1799	78.9286
Fam118b	2273.47	0.542873	2.82066e-06	45.5827	48.3957	56.7885	77.0275	75.7888	66.7954
Cenpf	1364.02	0.577135	2.86542e-06	5.23322	5.36552	4.55357	7.43972	6.99992	8.17011
Kcne3	2469.16	0.50595	2.90119e-06	59.5829	56.2484	67.0308	79.6678	92.6052	87.3964
Ska3	2045.52	0.542635	2.98487e-06	33.6157	36.7239	43.1078	55.3746	52.9787	56.885
Prps2	1611.78	0.528691	3.03037e-06	17.1777	18.668	20.0049	28.173	25.0217	27.3696
Cenpv	1607.06	0.570161	3.10645e-06	64.2664	57.0378	71.3194	97.6423	100.408	87.8801
Meg3	199.718	1.237	3.3034e-06	0.49663	0.559044	0.363206	1.12515	1.148	1.07275
Prelid2	611.325	0.848784	4.15402e-06	28.837	26.4247	37.5788	55.1384	62.6011	49.4072
Mtm1	490.42	0.872192	4.18437e-06	4.34641	4.70175	4.7314	6.69775	9.36389	9.16772
Kif18a	1605.78	0.752941	4.6941e-06	17.0995	15.7834	21.7951	32.9244	35.2901	23.9093
Mrpl47	943.092	0.649258	5.04331e-06	38.4272	41.3706	49.8769	68.7912	69.1552	65.3882
Depdc7	786.052	0.679251	5.06901e-06	17.6082	16.4719	19.9928	30.3449	30.2428	25.9729
Dhrs11	1122.41	0.540583	5.21586e-06	31.2754	33.8059	34.0079	50.2404	46.554	47.3236
Utp18	3146.26	0.534051	5.97596e-06	50.9163	43.4845	57.0544	69.2743	80.6586	69.3561
Pxdc1	189.704	1.35489	6.55774e-06	2.69379	3.82932	2.24588	8.77254	7.59335	6.06757
Cebpb	759.545	0.625289	6.59217e-06	19.7414	20.3031	21.1101	29.3514	31.5891	33.4025
Smagp	1150.24	0.56204	7.30862e-06	41.7731	37.7597	45.4949	60.6513	64.039	59.8689
Cyb5r1	988.016	0.595985	9.36081e-06	26.057	21.8715	26.5699	35.9499	38.869	37.7776
H2-Q10	176.706	1.14541	9.7557e-06	3.8394	3.88695	3.77284	8.2451	8.94499	8.24823
Selenbp1	842.54	0.57131	1.02574e-05	20.9772	20.2493	20.7067	30.7739	29.4937	31.7596
Tex261	1071.43	0.662738	1.21494e-05	23.8561	31.3739	32.6045	42.5632	46.475	50.0195
Srf	581.51	0.735502	1.21494e-05	4.83607	6.0048	5.5728	8.26965	9.99138	9.07086
Cks2	906.786	0.696902	1.28491e-05	47.4682	43.9327	62.1125	78.9785	88.2316	81.5893
Mis18bp1	2596.76	0.549799	1.37186e-05	28.1693	22.0286	30.5927	40.001	41.2116	37.0403
Cxcl1	119.875	1.39364	1.45475e-05	3.62528	3.53161	3.56455	8.34634	10.7155	9.11067
Acot13	1346.26	0.50129	1.50241e-05	80.3111	80.6118	89.2536	115.77	124.965	113.349
Lmcd1	337.107	0.838618	1.75364e-05	7.77296	7.08465	6.68386	13.14	12.3708	13.0156
Pigyl	571.023	0.680947	1.91544e-05	31.169	30.8527	35.7369	53.4922	53.8809	49.3133
Nr1h4	1312.52	0.614829	2.01603e-05	20.8252	21.2452	26.1658	36.4892	38.0836	29.8971
Pdss1	1299.1	0.566962	2.21638e-05	35.2817	27.616	35.7045	49.478	49.3554	47.2126
Apoa4	353.471	0.954068	2.2881e-05	6.33663	6.42627	9.48519	15.1821	14.6689	13.2286
Sppl2a	850.637	0.559534	2.68655e-05	5.90368	6.69364	6.26884	9.34334	9.46922	8.99205
Tlcd1	986.259	0.54292	2.69423e-05	33.4639	29.17	33.7109	47.166	47.7262	45.4546
Arhgef39	570.57	0.773147	2.71556e-05	12.4069	11.9385	15.6416	20.6074	26.2911	21.4264
Cd38	153.623	1.34073	2.73194e-05	1.24313	1.21228	2.01691	3.73775	3.41358	4.16985
Abcc2	97.082	1.7239	2.74705e-05	0.542212	0.41461	0.331793	1.13663	1.96816	1.15348
Mrs2	516.192	0.674889	3.24785e-05	10.4447	10.0417	9.59379	15.8803	16.9524	15.1897
Tmem236	171.594	1.22091	3.32664e-05	1.63623	1.28524	1.41356	2.8582	3.06391	4.18649
Ms4a18	399.809	0.773648	3.51446e-05	11.0931	9.74663	11.9679	18.2623	19.6977	18.1158
Rpp30	1876.7	0.52071	3.53231e-05	64.3331	62.6151	78.3821	95.9708	107.594	90.9732
Ndufs4	2123.44	0.501237	3.62545e-05	52.966	56.9264	66.5653	75.2825	88.3521	86.1279
Got1	1608.43	0.59511	4.04502e-05	25.8898	32.4052	37.6124	52.3424	46.1935	46.3178
Rbpj	299.664	0.974567	4.27409e-05	2.02547	1.97653	1.34583	3.39503	3.23314	3.88585
Fkbp11	608.646	0.638405	4.49054e-05	31.3764	36.1131	32.1074	52.7327	54.0036	48.2945
Esco2	2903.9	0.557672	4.56503e-05	38.5938	34.8753	51.309	57.0849	62.7437	63.8198
Prr5l	197.252	1.14083	4.80809e-05	1.32503	1.63328	1.30432	3.90748	2.65613	2.83439
Rgcc	450.514	0.901747	4.9141e-05	12.7877	19.4547	20.673	30.4463	37.8637	30.5426
Serf1	1227.37	0.53969	5.11247e-05	85.6158	79.504	96.4042	125.243	138.862	115.994
Ddit3	521.205	0.869486	5.27631e-05	18.1264	21.484	25.5774	39.467	48.5835	31.0124
Rpl38	704.524	0.589429	5.5808e-05	74.333	76.6979	83.6851	110.618	124.012	118.533
Tagap1	626.585	0.606398	5.65847e-05	11.6123	10.1665	10.657	16.2131	16.3228	16.8475
Cdk12	613.415	0.625077	5.76102e-05	2.95096	2.81837	2.76493	4.02828	4.37176	4.76543
Myl7	130.189	1.34079	6.5602e-05	5.59154	5.04934	8.60024	16.1993	16.1236	16.3783
Alpi	927.48	0.67566	7.40752e-05	16.5969	13.5045	16.9562	30.3903	23.2538	21.4965
St7	1332.27	0.546634	7.86738e-05	23.0486	23.347	28.0584	32.6402	35.333	40.7861
Tuft1	780.692	0.748587	8.02889e-05	14.3187	11.2377	9.42379	22.8806	16.7385	19.1526
Mrps11	1281.29	0.502896	8.14783e-05	47.8517	51.1008	57.5454	69.309	79.4659	72.9807
Clca4	338.024	1.05638	8.22118e-05	3.00791	4.82945	2.38264	7.79449	6.66451	6.80307
Ppih	1030.58	0.532185	9.153e-05	15.867	16.4926	19.64	25.3546	25.594	24.2347
Pbk	3880.3	0.555903	0.000100839	92.9403	79.8622	121.077	147.699	157.772	126.512
2210404O07Rik	1572.91	0.516171	0.000102106	101.88	116.655	128.083	161.811	184.269	149.579
Plat	439.608	0.709178	0.000122516	6.73799	6.93081	6.62276	12.638	10.0621	10.4673
Rab3b	170.228	1.04646	0.0001452	1.74603	1.57031	1.83403	3.59452	3.16176	3.8808
Mthfd2	764.381	0.636083	0.000166566	13.2734	13.1101	18.1395	22.7289	24.0346	22.4129
Fbxo33	547.935	0.737116	0.000167849	5.94921	7.51045	4.89422	9.34728	10.5822	10.6756
B4galnt2	684.356	0.610134	0.000168026	6.75903	7.66696	5.98447	9.93799	11.3198	9.90238
Hist1h1e	209.339	1.05261	0.000173364	3.29486	3.90516	3.65379	5.76994	7.33303	9.4232
D030056L22Rik	932.197	0.54964	0.000173402	21.7006	22.0043	27.7329	35.2569	34.191	35.0978
Lgmn	1189.63	0.506436	0.000175924	25.8026	26.8014	28.1596	42.5479	38.8598	33.2908
2210015D19Rik	323.984	0.763287	0.000199762	6.58265	6.47632	7.03867	10.5609	10.9344	12.6226
9630033F20Rik	610.352	0.566371	0.000207654	6.5926	6.8555	7.28912	9.7861	10.3567	10.5656
Fam58b	885.85	0.564917	0.000213314	27.9923	27.0012	34.9015	44.996	46.6768	41.2744
Mylk	78.4372	1.54599	0.000223474	0.211231	0.262279	0.315608	0.804678	0.616103	0.882855
Cmbl	323.332	0.826018	0.00022439	9.5525	11.6707	13.2767	22.4203	20.6924	18.0224
S100a6	855.202	0.517397	0.000231999	46.932	51.4689	52.2235	66.5381	77.864	71.2073
Mtfr2	566.038	0.697152	0.000233993	8.41657	8.59544	11.8142	15.5644	16.8021	14.3541
Tpmt	760.546	0.647767	0.000250285	9.92914	11.6586	12.0145	14.4313	20.9023	17.3172
5730507C01Rik	372.966	0.704425	0.000256395	5.82156	5.20055	6.15946	8.82844	9.80743	9.35904
Alg14	725.879	0.537173	0.000271377	31.5918	31.919	36.6953	46.4795	49.9258	48.996
Gatm	388.877	0.78634	0.000271767	5.91858	5.96422	6.76593	11	12.6648	8.48728
Mpp1	1110.28	0.546292	0.00033869	15.2047	20.5662	20.7613	28.9372	26.0237	27.5883
Slc7a9	725.68	0.580701	0.000350133	14.0151	14.1945	16.9284	25.3642	21.3838	20.7355
Slc25a33	878.045	0.552454	0.000368847	19.3336	16.6652	22.399	27.0071	28.2536	30.3775
Rasl11b	658.581	0.586567	0.000419222	17.8865	13.6908	14.268	22.3702	22.6357	23.8441
Pi4kb	531.904	0.639895	0.000432022	6.02512	6.37962	4.93461	9.92587	8.26301	8.83159
Immp2l	271.699	0.877034	0.000487179	7.94396	7.60226	10.2137	13.1896	18.7652	15.349
Nr1d1	455.426	0.641354	0.000568476	7.39133	6.92824	6.53043	10.6333	9.65659	12.2399
Ppp1r14d	91.365	1.4054	0.000578099	4.38259	2.94849	3.06103	9.39379	11.2734	6.85431
Slc30a1	391.802	0.68444	0.000587	2.55919	3.22191	3.06768	5.14919	4.72501	4.34359
Smpdl3b	321.584	0.792759	0.000592832	6.85508	5.22311	6.75297	12.7828	10.2244	9.59935
Tmem37	253.822	0.781215	0.000603293	9.08281	8.92524	10.2638	16.2515	16.9876	15.336
Pon2	612.65	0.586266	0.000605833	13.1451	12.5807	15.0461	22.8915	18.2043	20.0992
St3gal6	462.863	0.761429	0.000635807	11.3973	7.95302	13.8722	19.1383	18.0638	19.097
Rccd1	168.786	1.06559	0.000644147	2.5377	2.84463	1.79671	5.82203	4.08873	5.11971
Tmem82	158.232	1.0546	0.000652687	2.87426	2.61357	2.17533	6.18523	4.18112	5.55253
Fnip1	371.412	0.739605	0.000749103	1.96588	2.66796	2.18506	3.31237	4.37829	3.69775
Tmem205	509.587	0.569397	0.000753	20.6135	18.3744	18.3302	26.8335	29.6678	28.5627
Cenpl	919.972	0.53668	0.000777935	7.95099	9.31617	9.44837	12.7648	14.9094	11.0747
Tmem106c	838.196	0.502919	0.000873576	21.1863	20.0714	24.0591	31.8119	33.0373	27.6847
Ndufaf2	781.807	0.515972	0.000956162	48.0297	42.0991	55.574	70.0436	69.9481	68.3106
Gla	558.39	0.553213	0.000978513	7.7097	7.01606	8.25608	10.4146	11.2878	12.0214
Dnajb9	932.597	0.549001	0.000978591	18.624	18.27	25.6266	30.8616	31.9531	28.6337
Trip11	283.146	0.80226	0.000992645	1.87842	1.41494	1.63382	2.7516	2.45041	3.39165
Zfp809	408.802	0.6205	0.00103948	7.3366	7.35675	8.85312	11.9293	12.1955	12.069
Dhrs7	254.425	0.862268	0.00106142	6.10793	6.21124	9.00538	11.8648	14.9258	11.9607
Ceacam1	205.855	0.856184	0.00106192	2.14451	2.08073	1.8109	3.26495	4.17065	3.49406
Srbd1	300.181	0.751777	0.00108953	3.29767	3.71861	2.73797	5.83392	4.83221	5.76305
Glipr1	128.622	1.07548	0.00109117	4.27254	3.31567	4.20219	7.13178	9.55877	8.155
Myl9	139.615	1.22396	0.00109698	2.87211	4.42706	4.59602	6.33849	8.88485	12.5752
Tmem253	124.587	1.11928	0.00111349	3.5721	2.4659	3.82033	6.75656	8.10947	6.53986
Hemk1	505.172	0.56687	0.00114904	9.15078	10.5445	8.8765	14.6331	14.4779	13.2131
Ugt1a7c	205.941	0.903786	0.00124533	2.37503	2.30341	2.02455	3.19007	4.87966	4.47756
Lrp2	144.349	1.10051	0.00124533	0.353457	0.213677	0.346809	0.525757	0.710486	0.723409
Xrcc4	462.078	0.651315	0.00126869	10.5712	10.5614	14.6506	17.9542	19.9675	18.2644
Enpp5	761.192	0.503026	0.00129034	14.2409	12.211	11.8001	19.8512	17.2104	17.1425
Prlr	283.295	0.74511	0.00135083	0.776402	0.870942	0.781704	1.17693	1.30822	1.58809
Trim15	132.968	1.06124	0.00140024	2.34886	2.22016	2.53798	4.61261	4.04327	6.17794
Stil	591.629	0.658927	0.00141926	3.77702	3.67811	5.80483	6.87806	6.96741	7.08496
Kdm6a	593.075	0.578596	0.00144485	4.80686	5.12786	3.97432	6.5291	7.89189	6.35402
Tmem116	147.15	1.09805	0.00147839	3.9301	2.1173	3.89665	6.223	7.34739	7.71121
Hspa1b	77.2759	1.36274	0.00153896	0.654099	0.977354	0.739496	2.49929	1.8678	1.72949
Casc5	547.993	0.542091	0.00157755	3.21414	3.78096	3.53274	4.70992	5.56357	5.05775
Cdk17	249.37	0.82868	0.00174471	2.48386	3.10494	2.00305	5.08767	4.45721	3.94003
Hmox1	187.9	0.947305	0.0018135	3.40905	5.10971	4.01688	7.37118	9.99084	6.81275
Timm8a1	530.009	0.537365	0.00181783	16.5329	19.3592	20.384	26.6477	27.1281	27.8967
Higd1a	1047.72	0.512328	0.00183052	21.3123	20.6026	29.0777	31.7729	36.2535	33.2181
Naip2	274.187	0.808608	0.00186612	2.32565	2.4611	1.5731	3.29549	4.21688	3.6322
Rab5c	590.808	0.500541	0.00191317	14.6509	16.8084	16.4361	23.2635	23.1131	21.3753
Dnajb4	612.885	0.518874	0.00218909	10.0795	7.93568	8.48621	12.3397	13.4299	12.2017
Eif2s3x	317.422	0.63227	0.00219479	3.44235	3.68547	3.55669	5.19654	5.86807	5.49818
Neil3	500.143	0.573815	0.00219771	9.51778	9.13203	8.81564	14.1562	11.4052	15.3252
2610528A11Rik	363.31	0.656922	0.00220078	19.3876	18.1638	19.8798	28.2881	36.0142	26.2368
Ifi35	424.541	0.657448	0.00243281	11.3663	11.2949	14.6397	18.7534	23.2758	16.7868
Rpap2	934.363	0.524487	0.0025552	12.011	10.1645	12.5435	13.2089	18.2455	18.493
Arl3	461.603	0.533001	0.00281517	22.0737	23.7839	24.8093	33.2758	36.4481	32.5173
Fuom	333.773	0.673781	0.00306296	19.504	17.2588	24.1626	28.7581	33.4761	34.9492
BC030870	585.731	0.508294	0.0032947	15.3487	16.4178	18.5464	24.1902	25.8584	21.4967
Rpusd3	474.89	0.511685	0.00378346	15.7467	16.0664	15.6895	21.9707	24.6003	21.1523
Lyz1	52.5264	2.11329	0.00385042	0.111768	1.10392	1.18425	2.08713	2.98211	5.31596
C2cd4b	234.798	0.701552	0.00478439	6.90984	7.17478	6.61292	10.6403	12.9075	10.1123
S100a1	407.84	0.530713	0.00481012	29.2734	25.7342	28.5236	40.0112	41.8708	38.7759
Hist1h4d	126.483	0.991014	0.00489703	12.3864	13.2783	16.1084	21.1556	28.3874	33.5075
1110008P14Rik	176.996	0.818289	0.00490902	8.32105	11.6194	10.0769	18.9678	15.6444	18.3206
Rab20	246.647	0.683114	0.00507093	11.6843	14.893	13.7881	20.0394	22.9441	21.8369
Htr4	89.0058	1.07082	0.00519745	0.667918	0.679687	0.549975	1.36065	1.27963	1.34692
Macrod2	378.823	0.558398	0.00555729	3.23478	2.80713	3.3169	4.43093	5.01062	4.3383
Mettl21d	82.0974	1.09915	0.00555729	2.47804	2.67416	2.68212	6.0157	5.53642	5.22731
Arid5b	505.644	0.504266	0.00557603	4.88695	5.13754	4.30131	7.3085	6.87355	6.13637
Ccdc163	201.382	0.714344	0.00604478	7.0266	5.8665	6.44866	10.1781	10.9434	10.6131
Cmc2	556.813	0.516488	0.00637439	15.8405	14.1908	18.9609	21.8919	26.1211	22.0546
Gm10768	67.2686	1.28102	0.00651627	0.968872	1.27593	0.709621	2.32619	2.78311	2.07452
Atg10	279.951	0.628493	0.00665455	6.70756	7.60862	6.72768	11.2895	11.7567	9.48271
Pid1	207.593	0.807339	0.00678039	2.4386	3.57797	2.69983	6.03876	5.20687	4.00464
Wars2	493.224	0.52766	0.00688202	4.88686	4.13718	5.1541	7.1842	7.41338	5.83387
Btaf1	700.474	0.518023	0.00703503	4.03216	3.69806	2.69199	5.49206	4.86388	4.56914
Tstd3	407.94	0.531077	0.00728648	9.85931	11.8205	10.6882	14.3075	17.0183	15.4539
1500015A07Rik	174.947	0.746731	0.00749387	3.41329	3.67094	3.70735	5.7507	6.68736	5.66919
Zbtb10	428.425	0.535456	0.00778155	2.45515	2.73117	2.04383	3.68667	3.26653	3.52808
Mdn1	306.543	0.674274	0.0079984	0.79252	0.728334	0.503191	0.94383	1.11725	1.17054
4930520O04Rik	70.3749	1.19535	0.00803117	2.0654	1.33526	1.84829	3.61847	4.66129	3.73731
Naip1	65.4557	1.38771	0.00820463	0.193403	0.520969	0.324512	0.699332	1.01981	1.00139
Ccrn4l	295.448	0.611265	0.00839618	4.00801	3.56433	4.157	6.76186	5.16615	5.98427
Cubn	331.079	0.617395	0.00839697	1.04037	1.38515	1.12652	1.75782	2.10482	1.58677
