# Supplementary material for: TCF7L1 Controls the Differentiation of Tuft Cells in Mouse Small Intestine
Source: Cells. 2023 May 23;12(11):1452. doi: 10.3390/cells12111452 (PMC10253002; doi:10.3390/cells12111452)
Supplement: Supplementary file 1 [file cells-12-01452-s001.zip › Table S2_ Genes_downregulated in Tcf7l1 KO.xlsx]

## Sheet: Sheet1
gene_name	mean of normalized counts for all samples	log2 fold change (MLE): group tcfep vs wtep	BH adjusted p-values	wtep_1	wtep_2	wtep_3	tcfep_1	tcfep_2	tcfep_3
Rps3a1	5784.52	-2.58719	2.48527e-194	496.575	514.107	608.6	87.2982	92.8788	89.2893
Gsta4	1483.62	-3.0779	2.28731e-162	136.663	139.5	150.222	18.0241	17.8055	14.6289
Cap1	1559.73	-2.81727	1.22035e-147	59.2998	58.6088	57.8569	9.40021	7.44802	8.07622
Serpina1b	829.785	-2.66975	6.27833e-76	49.2453	47.5939	58.0919	7.00354	8.51734	8.84331
Timmdc1	377.004	-3.65105	2.93137e-69	17.3357	16.3379	18.1016	1.70337	1.13187	1.27875
Serpina1a	299.861	-4.3007	5.53114e-58	14.2188	14.1878	16.9225	1.14378	0.648509	0.495446
Lrrc3b	201.298	-4.37912	5.62027e-43	11.0156	11.1885	13.4204	0.668008	0.296415	0.748927
Neto2	1536.7	-1.49714	9.98626e-42	20.2672	21.2379	20.3709	6.32232	7.6692	7.93702
Jun	4210.04	-1.08434	7.05953e-38	90.6344	92.3668	93.4054	47.983	40.2793	42.0766
Abhd14b	235.425	-3.02822	1.93746e-36	13.7073	13.791	16.2831	1.78998	1.96449	1.6091
Pla2g4a	530.273	-2.04924	2.96848e-34	14.6387	16.6502	14.9085	3.07995	3.80361	4.28888
Capza1	2803.93	-1.13483	7.49194e-33	61.1179	56.0861	68.932	28.0011	28.4425	28.317
Agr2	534.846	-2.24988	9.70015e-33	56.3064	53.8983	68.8634	12.9232	15.1787	9.51747
Mfge8	1809.57	-1.20367	1.04033e-32	65.2841	59.16	58.3039	28.6128	25.2531	25.464
St8sia3	2715.07	-1.26612	1.47985e-32	29.8607	29.4116	34.7587	13.6636	14.0772	11.347
Nkx6-3	194.682	-4.76914	6.31213e-32	11.2342	9.09737	5.53276	0.543159	0.0978034	0.303273
Serpina1c	179.059	-7.16493	7.69418e-31	14.132	11.8006	12.5225	0.185409	0.0767867	0
Nepn	970.575	-2.11135	2.2455e-30	47.6457	31.9176	53.5739	12.1077	10.3166	8.36955
Sptssb	266.957	-2.54846	9.37536e-30	13.7558	14.447	11.127	2.42575	2.23589	2.05779
Sult1d1	4746.63	-0.988383	1.01266e-29	132.586	131.81	141.524	72.5455	71.5031	60.5228
Rpl29	698.633	-1.67074	2.26044e-29	71.4896	72.5764	86.5089	23.8736	26.72	21.8081
Car2	185.454	-7.43408	2.9731e-29	11.9006	9.98584	9.82702	0.0294997	0	0.157849
Tcf7l1	239.142	-3.13631	1.8078e-28	8.59963	8.49378	6.64818	0.758685	0.608777	1.33968
Gpc3	6995.99	-1.01478	1.10314e-26	224.589	193.357	217.399	108.822	90.9273	114.689
Ddx3y	941.414	-13.2309	1.48941e-26	22.894	20.4453	19.1322	0	0	0
Eif2s3y	877.848	-13.1299	3.62231e-26	50.3293	47.3125	55.3264	0	0	0
Igfbp2	1821.44	-1.23375	4.31654e-26	98.4126	91.6239	106.483	35.5744	45.5258	45.0121
Peg3	680.218	-1.85294	5.49528e-25	9.68329	8.80516	6.2741	2.36759	1.98913	2.49961
Ihh	1948.36	-1.03059	6.07406e-23	56.2497	59.2142	49.3336	28.6492	25.6807	26.3359
Trp53i11	857.215	-1.32634	1.7537e-22	23.5643	25.3202	22.0023	10.4141	8.27681	9.574
F2r	432.187	-1.84283	2.18013e-22	10.5239	11.1287	9.92601	3.66876	2.53787	2.5889
2700089E24Rik	2003.92	-0.900897	5.17167e-22	46.8361	51.2918	48.6252	25.0137	27.396	26.1911
Serpina1e	119.858	-3.49044	5.72067e-22	8.54701	8.06887	8.06006	0.615347	0.517653	1.07011
Uty	367.14	-11.8723	3.50287e-21	6.98637	7.15858	7.47802	0	0	0
Tmem215	161.157	-3.00796	2.19065e-20	4.3827	3.91031	5.39277	0.752947	0.610104	0.332824
Pamr1	852.602	-1.17251	9.10051e-20	22.8378	21.6922	19.1845	9.38047	9.44406	9.44473
Med25	544.746	-1.50227	9.2622e-20	21.0637	17.5249	16.002	6.76623	6.37962	6.12129
Cldn18	167.995	-2.78985	1.26299e-19	4.81861	5.38591	4.27492	0.507735	0.595786	0.996169
Dpcr1	87.1088	-4.34891	2.02334e-19	3.16239	2.6951	3.9468	0.14173	0.251559	0.0866717
Muc1	186.706	-2.94419	2.98335e-19	7.7388	7.10204	7.91365	0.590654	0.758316	1.61818
Sfrp5	5862.06	-0.783193	6.27932e-19	204.712	179.187	216.955	115.03	123.07	111.027
Foxa2	158.898	-2.9241	1.35572e-18	7.06819	6.34654	6.90684	0.521342	1.3623	0.797037
Papss2	441.385	-1.69678	2.25019e-18	8.39278	10.9872	7.98206	2.69865	3.24058	2.50097
Serpina1d	104.458	-3.39294	3.00858e-18	6.79803	5.51998	8.04303	0.439427	0.720368	0.783772
1700019G17Rik	124.238	-3.39399	4.11642e-18	3.42179	4.31689	2.91897	0.306066	0.533712	0.172392
Rab27b	632.851	-1.60296	6.79739e-18	7.25464	6.15853	7.1809	2.77372	2.36503	1.63498
AA986860	2687.49	-0.719389	7.64573e-18	61.5962	56.8536	58.5251	36.2316	35.2766	35.9768
Slc7a11	77.8681	-4.05522	7.78238e-18	0.837662	0.797082	0.817029	0.0686739	0.0474018	0.0306221
Dbn1	1456.62	-1.19267	1.43377e-17	36.3635	38.9101	27.1205	15.5103	13.6007	15.69
Lamc2	332.521	-1.99947	3.56235e-17	5.05602	6.20167	4.60418	1.68721	0.93167	1.346
Kdm5d	174.383	-10.7985	4.50271e-17	3.24758	4.06694	2.49973	0	0	0
Grhl3	294.365	-1.87406	6.5726e-17	9.20866	9.54757	6.86882	2.28015	2.6559	2.0538
Smim6	330.982	-1.53584	2.79375e-16	24.6036	26.5446	26.5665	8.28624	9.30828	9.21547
5730559C18Rik	997.117	-1.15268	2.83532e-16	26.4033	24.0236	19.8561	11.0236	9.54448	11.0469
Krt20	1407.37	-0.956189	3.55334e-16	47.1531	51.2999	49.7023	25.9098	22.2654	28.1964
Nnat	889.67	-1.07754	3.55334e-16	50.9068	52.3191	50.362	22.5183	22.5918	27.6945
Fscn1	2998.14	-0.815701	4.45557e-16	77.894	73.3572	69.489	46.8251	37.6985	40.8728
Mycn	1337.44	-1.36111	5.61829e-16	39.8669	44.1817	30.1195	11.4925	15.1212	17.8498
Pth1r	709.766	-1.32399	5.63082e-16	21.7197	18.2362	17.4404	8.90748	6.34928	7.66342
Meis2	140.682	-3.16696	6.60938e-16	2.27277	2.61598	2.51397	0.330843	0.404825	0.0858325
Carm1	1100.65	-1.09276	6.67507e-16	22.4074	27.932	21.3544	11.3879	10.4655	11.7656
Acss1	250.65	-2.11968	7.96312e-16	4.99611	7.0846	5.37843	1.3517	1.70375	0.959128
Fggy	248.575	-1.87691	1.39791e-15	8.19931	6.38263	7.5881	1.6544	2.0958	2.29123
Cldn6	7282.89	-0.560459	4.8107e-15	285.399	287.631	313.713	199.585	201.601	200.091
Slc2a3	348.077	-1.86017	8.48533e-15	6.92824	6.49023	7.8121	2.32078	2.29239	1.22755
Upk1a	897.38	-1.0812	1.04348e-14	54.7088	45.9699	45.096	20.3915	24.5961	23.93
Cdk5rap1	616.163	-1.12064	1.08426e-14	21.4352	21.5021	23.0342	10.8825	9.32479	10.1259
Mfap2	646.115	-1.24849	3.43927e-14	38.3567	39.6419	44.931	15.6698	20.784	15.281
Scamp5	119.369	-2.45022	5.60848e-14	2.77662	3.35511	3.60432	0.546082	0.633929	0.602112
Nkx6-2	61.783	-6.10451	6.41534e-14	2.89148	4.00313	2.93955	0.0553796	0.0860075	0
Ncoa5	983.877	-0.994426	1.0587e-13	22.5962	22.8903	19.7616	10.6941	9.81657	12.249
H1f0	9468.76	-0.51891	1.28995e-13	258.724	251.797	239.641	180.998	167.575	174.961
Gcnt3	120.607	-2.88679	1.4108e-13	2.12578	3.01954	2.46064	0.245545	0.559305	0.223359
Gpx2	940.647	-1.0653	1.7699e-13	56.6693	56.6697	70.3365	26.9714	33.1517	27.6459
Gpr56	1082.77	-0.997692	2.44151e-13	19.576	21.4914	16.4211	9.21072	10.4562	9.12583
Rfx6	393.307	-1.55451	2.57928e-13	9.70334	7.18164	7.52102	2.15441	2.95445	3.20645
Klhdc4	577.008	-1.11272	2.65681e-13	18.4623	20.7603	19.0934	8.13742	9.34386	9.49519
Kdm5b	1134.02	-1.1103	3.37752e-13	12.6275	15.0507	10.202	6.46226	5.75359	5.32808
Mocs1	96.969	-2.63037	6.25798e-13	3.61843	3.38023	2.72332	0.519257	0.516945	0.534323
Krt18	18698.2	-0.5177	8.54086e-13	808.291	760.504	852.422	578.096	581.399	531.638
Capn6	158.166	-2.31154	1.15934e-12	4.78848	3.36701	3.25069	0.728235	0.538566	1.03382
Rcan2	210.749	-1.85068	1.79215e-12	4.14123	4.73014	4.81949	1.15287	1.00208	1.64503
Ssr1	4998.4	-0.558612	2.24963e-12	33.2372	31.0874	34.1797	23.1679	21.138	22.5712
Fam131c	109.684	-2.53224	2.4813e-12	5.10023	6.31275	8.30796	1.08502	1.04851	1.27728
Fgb	52.9819	-4.13965	2.4813e-12	3.62528	2.90004	3.28722	0.100708	0.278053	0.179625
Mov10	1942.95	-0.744422	2.89607e-12	34.4469	35.1459	29.7228	20.3406	18.4511	20.4946
Bace2	390.45	-1.69196	5.59393e-12	8.67894	7.376	8.52417	2.89746	3.19018	1.51258
Rbm47	1571.06	-0.702657	6.06348e-12	18.6566	18.1234	19.0402	12.001	10.7144	11.5799
Cyb561	877.095	-1.15236	9.44425e-12	22.4976	30.1606	22.6195	9.83948	10.4527	13.5907
Akr1c13	3950.67	-0.635296	1.06305e-11	204.275	200.325	196.046	117.696	144.491	124.533
Vsig1	358.947	-1.83043	1.06305e-11	9.00689	10.09	12.0638	1.69783	4.06881	3.00107
Apbb1	282.695	-1.64988	1.22902e-11	8.08726	7.35749	5.34072	2.62692	1.85913	2.13514
Gm6682	51.8694	-3.93474	2.89683e-11	2.84246	3.50067	4.82172	0.314546	0.244254	0.16831
Pdx1	126.792	-2.07312	2.90543e-11	8.42237	8.53571	7.54729	1.84631	1.69921	2.28323
Sh3kbp1	339.777	-1.79417	3.31323e-11	4.37066	6.28703	4.61798	1.80783	0.863893	1.73272
Pdlim4	501.382	-1.07313	3.68907e-11	29.9874	27.9684	30.3409	13.1454	13.2413	15.5939
Nub1	2070.15	-0.683837	5.98038e-11	38.1804	35.0428	40.4924	25.6151	22.8658	22.2932
Kif12	1958.03	-0.781879	7.75298e-11	60.7646	57.5547	51.0958	35.4846	28.065	34.9859
Ano6	1015.65	-0.830013	1.71428e-10	11.0003	13.0411	11.0003	6.31509	6.36613	7.0353
Clic4	2773.27	-0.712459	1.73279e-10	44.7862	44.8076	40.8814	25.6097	23.3137	30.7162
Grb7	4173.07	-0.538205	1.9379e-10	107.155	111.876	98.4043	70.2738	72.7593	75.5824
Maged1	10702.6	-0.521042	1.98564e-10	258.728	225.368	221.59	170.694	156.328	164.745
Trim26	588.845	-0.959203	2.0805e-10	11.9477	13.6318	11.7984	6.16574	6.62278	6.43963
P4ha3	83.2465	-2.89635	2.37531e-10	3.69284	2.99677	2.886	0.603863	0.509439	0.167543
Add1	3304.25	-0.651647	2.79865e-10	56.0374	51.7015	45.8773	33.3763	34.7594	29.6443
Ppwd1	429.112	-1.23138	2.89999e-10	11.1746	12.1192	15.8701	5.2001	5.9386	5.54113
Xlr3a	172.583	-2.2663	3.01785e-10	6.49557	6.95261	13.2623	1.3145	2.48962	1.74985
Tcf3	1664.76	-0.915449	3.8473e-10	31.7291	37.6247	25.0822	16.212	15.3211	18.5446
Pcnxl4	226.887	-1.94449	3.98822e-10	4.24371	5.1077	3.19252	0.692909	1.55853	1.01002
Ldlrad3	518.074	-1.03393	4.64241e-10	9.2484	10.2171	8.53614	4.38773	4.24291	5.05001
Bcam	690.246	-1.17026	4.85732e-10	18.7771	23.0712	19.2739	7.98539	7.42741	11.7621
Kri1	160.667	-1.7483	4.85732e-10	5.29699	4.78386	4.59443	1.42275	1.7256	1.21807
Trpc4ap	2335.16	-0.765359	4.99589e-10	49.3982	51.5411	40.6185	31.5209	24.823	26.9297
Edil3	99.4488	-3.12137	7.17053e-10	1.27541	1.74622	2.10149	0.0788421	0.112242	0.40078
Elmo1	270.203	-1.67787	7.19258e-10	3.69873	3.53433	3.55405	0.773099	0.967977	1.63546
Prdm1	2330.96	-0.640502	7.57495e-10	26.3547	29.533	29.1285	19.2306	16.2858	19.0198
Krt7	4749.38	-0.536996	7.58301e-10	179.095	199.46	167.279	124.786	124.615	126.809
Ypel1	347.212	-1.21692	8.3851e-10	8.79121	8.45542	10.8682	4.07105	4.17391	3.84667
Anxa1	1510.99	-0.777274	9.31367e-10	64.122	74.411	72.0894	38.7611	47.3825	36.7416
Xpnpep2	116.759	-2.17627	9.31367e-10	2.34431	3.48649	2.58342	0.467964	0.781477	0.613887
Sox9	2545.14	-0.689467	1.13724e-09	37.0914	45.1788	34.3964	23.8295	23.5778	24.9429
Shh	334.459	-1.26136	1.27681e-09	7.75759	10.158	9.33163	3.54406	4.30489	3.5173
Dqx1	309.255	-1.43204	1.30777e-09	7.83488	8.28382	5.87615	2.10683	3.11621	2.93465
Sqrdl	471.074	-1.04662	1.49839e-09	16.8317	14.2971	15.418	8.42357	7.23755	6.86192
Pla2g7	82.7148	-2.87195	1.6276e-09	3.71615	3.69472	4.28996	0.303316	0.97068	0.3246
Nnt	1623.98	-0.666887	1.7737e-09	21.939	23.0239	19.7439	13.3988	12.8349	14.5298
Prcp	370.53	-1.12474	1.77493e-09	8.50669	8.49621	9.39113	4.48945	3.94731	3.66056
Mknk2	362.584	-1.34133	2.17592e-09	8.64845	10.6813	6.75733	2.97757	3.47492	3.8496
Ddb1	7518.92	-0.586032	2.21553e-09	118.88	118.725	96.1628	78.0461	68.3697	75.9348
Vcp	8331.27	-0.547275	2.23369e-09	161.346	159.276	138.809	110.228	94.2537	109.917
Ampd2	890.538	-0.996261	2.45772e-09	18.2833	18.2878	13.4649	8.69466	6.98005	9.41316
Calcoco1	297.632	-1.22192	2.78093e-09	8.06061	7.91194	6.74225	3.38442	3.31053	3.04161
Fbxo21	854.969	-0.807856	2.85645e-09	15.3479	14.8136	12.6963	7.87542	8.13998	8.47143
Gadd45gip1	1428.51	-0.632194	3.19443e-09	49.9553	50.4142	53.8154	34.0153	31.3718	34.0885
Arrdc3	1860.42	-0.626903	3.58843e-09	27.3621	27.5148	30.1486	17.524	17.4619	20.0804
Llgl1	535.759	-1.15318	4.2505e-09	10.0222	8.59439	7.09861	3.29357	4.68265	3.58854
Twsg1	1445.54	-0.662039	5.10605e-09	23.4537	22.2909	21.649	15.4877	12.9959	14.1031
Epb4.1l1	234.296	-1.51593	6.56754e-09	2.94328	2.82134	2.43962	1.22349	0.939585	0.702364
Prpf40b	179.901	-1.6496	6.82732e-09	4.75912	4.78895	3.74792	1.18681	1.7999	1.2522
Samd10	701.13	-0.825152	7.11955e-09	22.4636	20.745	22.5732	13.5409	11.7787	11.7976
Serpinf2	527.959	-0.908024	8.74638e-09	17.0927	15.9905	15.3	9.15406	8.55499	8.06917
Dbr1	402.772	-1.05964	8.85856e-09	13.9167	14.0111	11.9262	6.47815	6.91525	5.72355
AW549877	1256.4	-0.666562	1.33091e-08	14.6002	15.5467	16.5393	10.3449	9.96873	9.09228
Tead2	451.055	-1.06001	1.56365e-08	15.2862	16.7487	12.3383	6.56623	7.03112	7.69497
Ddah2	3287.82	-0.560327	1.7319e-08	145.785	151.335	149.701	91.5278	97.8023	113.732
Vash2	730.949	-0.899279	2.08599e-08	13.4862	10.7539	10.7261	6.59111	5.45416	6.70297
Triqk	96.1707	-2.2226	2.16283e-08	4.74113	4.62074	6.8898	1.5479	0.874171	1.05415
Rara	789.701	-0.764599	2.17005e-08	11.979	13.4429	11.628	7.00481	7.58342	7.22277
Taf8	430.945	-1.10169	2.38186e-08	13.1262	10.4353	9.00772	4.84532	5.35114	4.98199
Mmp11	191.512	-1.65699	2.38186e-08	6.77462	5.46899	7.67783	1.457	2.67643	2.18797
Slc39a10	1297.55	-0.687417	2.48546e-08	16.2067	14.9188	18.5566	10.0585	10.0506	10.7416
Wdr6	637.157	-1.22135	2.61266e-08	13.026	13.298	7.22752	4.99397	4.30215	5.09584
Ambp	4256.69	-0.57107	2.84406e-08	202.504	197.067	235.786	144.324	154.793	128.511
Acsm3	572.441	-1.19204	3.36592e-08	10.6159	14.2788	17.9846	5.04219	7.30491	6.42383
Msln	186.189	-2.25664	3.43592e-08	9.15834	8.0332	5.23237	2.72137	1.29248	0.667966
F2rl1	229.375	-1.39803	4.41721e-08	5.57271	7.64835	5.34609	2.14512	2.26065	2.6441
Slc35g2	93.3754	-2.51957	4.6863e-08	4.28172	5.22754	5.94537	1.46587	0.862336	0.35653
Men1	1033.62	-0.764954	5.41441e-08	21.2234	24.9892	19.6957	14.2781	12.0674	12.4359
Akt1	5117.35	-0.619661	5.58161e-08	127.09	125.993	101.734	81.1501	66.2569	83.5255
Fam149a	1316.44	-0.610728	5.97112e-08	14.9928	14.4174	15.294	9.15573	10.4774	9.64351
Narf	1222.57	-0.812928	7.10311e-08	19.5479	19.244	15.5753	10.3526	8.58744	12.0141
Pex6	323.071	-1.34265	7.54429e-08	7.67314	9.44063	5.17985	3.01976	2.68235	3.09039
Limd2	1947.76	-0.534897	8.22185e-08	37.9426	40.3	42.0347	26.3664	28.7816	27.8719
Cnppd1	711.792	-0.827882	8.48043e-08	17.8497	18.786	14.5611	9.45003	9.2651	10.1338
Golim4	527.37	-0.954316	9.7075e-08	9.98701	8.30423	7.52605	3.97179	4.50768	4.84994
Actn4	4969.67	-0.700664	1.02211e-07	95.4693	87.6618	65.4438	56.6564	44.7017	51.587
Gnl1	737.489	-0.94196	1.06845e-07	19.5453	20.5601	14.3179	10.2953	8.10916	9.92631
St6gal1	57.9453	-2.84421	1.13705e-07	1.51053	0.79891	0.92933	0.196543	0.0904419	0.163594
Myo7a	85.2356	-2.2378	1.26358e-07	0.867475	1.07712	0.902206	0.145792	0.301897	0.156023
Nckap1	2758.77	-0.521059	1.2926e-07	47.4905	52.5681	47.7402	36.0605	31.315	35.6211
Onecut2	1584.39	-0.700474	1.53183e-07	8.34457	7.54663	6.66181	4.53083	5.28308	4.06386
Atp6v0a1	440.721	-0.995038	1.56456e-07	7.72409	8.07982	6.63616	4.23537	3.1633	3.85901
Smarcd1	776.384	-0.759848	1.57009e-07	16.3074	15.531	15.8325	10.5006	8.21902	9.42729
Ppp2r2b	55.3492	-2.65062	1.61343e-07	2.10677	1.5893	1.47986	0.315972	0.307903	0.198909
Gpsm1	204.389	-1.34096	1.84917e-07	4.24067	4.36834	3.84147	1.38461	1.5543	1.98089
Prcc	249.467	-1.2736	1.98773e-07	9.36605	10.1577	6.94395	3.96098	3.43531	3.5508
Ppp1r16a	376.112	-1.37553	2.0282e-07	13.2959	12.1207	6.44827	3.94574	3.77265	4.56733
Tmem43	919.278	-0.676011	2.25352e-07	21.4642	19.5667	20.0592	13.7662	12.6225	11.8373
Sepn1	231.896	-1.28243	2.59525e-07	4.66499	5.76959	4.25037	1.73205	2.09484	2.21447
Sgms1	1540.63	-0.602212	2.6873e-07	21.7733	19.4132	21.815	13.0063	13.2013	15.3009
Tmem214	1061.36	-0.819376	2.75394e-07	26.175	27.5719	21.7831	17.3402	12.8466	12.6032
Slc37a3	724.91	-0.706547	2.79721e-07	11.4227	11.4424	11.1895	7.25022	6.48424	7.13327
Mta1	833.492	-0.848338	2.79887e-07	20.0063	21.1859	18.2678	10.5228	13.4168	9.08232
Poli	730.632	-0.832769	3.2495e-07	18.2932	16.1379	15.7604	7.83788	9.46761	10.8885
Dhx38	463.823	-0.926905	3.46797e-07	8.06474	7.42111	6.85087	4.34786	3.34035	4.05955
Pink1	416.386	-0.982092	3.49808e-07	12.6088	13.4176	9.9469	6.24905	5.70753	6.25765
Arhgef10	135.126	-1.77573	3.64313e-07	2.17822	2.18542	1.51844	0.434089	0.78902	0.49552
Ube3b	550.524	-0.881279	4.68907e-07	6.82735	8.11529	6.21869	3.45859	3.86528	4.16939
Fam83h	167.73	-1.35345	4.96909e-07	2.55603	2.92689	2.53739	1.08393	0.980507	1.07452
Ctse	469.377	-3.30351	5.0456e-07	18.1401	19.1683	24.5957	2.11716	3.40411	0.746358
Syt5	151.788	-1.47253	5.10145e-07	6.73267	5.79862	7.0969	1.99148	2.37433	2.71248
Zkscan17	464.646	-0.866587	5.60146e-07	8.16247	7.05281	7.5482	4.41013	3.77142	4.30194
Oit1	127.891	-1.74293	6.29044e-07	8.175	6.47438	9.58005	1.94165	2.05403	3.25237
Fkbp8	4086.33	-0.537039	6.47182e-07	139.122	137.63	116.526	100.228	80.9978	89.8073
Slc15a2	249.86	-1.12209	6.6785e-07	4.18023	3.8624	4.52832	2.02707	2.00751	1.73815
Ctc1	845.353	-0.962692	7.67699e-07	15.031	16.287	9.96192	7.40048	5.87787	7.90624
Wdr86	123.761	-2.15516	7.87926e-07	6.67612	6.203	4.54571	0.857408	2.32647	0.727732
Trp53inp1	228.425	-1.28369	8.12859e-07	3.87097	2.63175	2.6788	1.31282	1.16795	1.29047
Myo1e	315.899	-1.19695	8.70167e-07	5.70997	4.58518	3.40153	1.87977	1.87991	2.21742
Chad	67.1687	-2.23932	8.7055e-07	3.90601	3.46369	2.95272	0.702782	0.529192	0.957216
Fgfr2	1576.98	-0.65045	8.84988e-07	19.6237	20.1397	15.7197	12.5542	12.2619	10.5282
Nek3	332.996	-1.07656	8.84988e-07	12.3224	10.3315	11.268	4.97135	4.53378	6.58823
Hid1	127.487	-2.03321	9.27249e-07	2.88276	4.12711	2.73201	0.342568	1.04716	0.995078
Frmd8	293.401	-1.22191	9.46642e-07	7.72577	7.46894	4.77757	3.13558	2.64208	2.78444
Ehmt1	1148.71	-0.679119	9.65276e-07	14.8905	15.9435	11.9981	9.03795	9.14249	8.57155
Flna	821.012	-0.743255	1.01876e-06	6.41406	7.16604	5.37847	3.87161	3.57625	3.87926
Fbxw8	591.126	-0.754109	1.19383e-06	7.74433	7.649	7.56234	5.01738	4.15148	4.43861
Vps52	985.527	-0.752192	1.23434e-06	25.1489	24.5196	19.1658	14.2606	11.8002	14.8119
Tmc7	285.845	-1.16913	1.48691e-06	4.24819	4.83823	4.47435	2.46805	1.47236	2.08784
Igsf9	555.057	-0.974777	1.55526e-06	9.2283	10.1226	7.30166	3.87738	4.04025	5.65233
Zgpat	535.861	-0.750389	1.60643e-06	14.4333	13.4399	13.3371	8.24347	7.83829	8.41685
Arfgap2	1640.45	-0.626543	2.01075e-06	33.8984	30.7638	25.2612	20.8802	18.2187	19.1461
Capn2	1092.05	-0.652357	2.02748e-06	24.0748	21.9809	18.4652	14.1917	13.2518	13.6085
Sgpp1	351.637	-0.970609	2.08135e-06	6.09667	7.54804	7.92335	3.89203	3.35533	3.75713
Ikbkap	1401.19	-0.558282	2.11448e-06	15.2862	13.4885	12.9364	9.2665	9.89601	9.16452
Slc6a6	761.275	-0.749751	2.11448e-06	8.60219	7.92284	7.30087	5.02451	3.96149	5.18474
Gna12	276.182	-1.11866	2.11448e-06	10.5538	10.8201	9.58792	3.65137	5.08916	5.53076
Lmnb1	1023.01	-0.837677	2.30943e-06	22.5866	29.7885	18.6402	13.9809	11.5534	14.207
Lman2l	582.113	-0.847972	2.51997e-06	17.4111	19.4144	14.9645	11.2254	8.60011	8.94
AI506816	620.206	-0.71289	2.60587e-06	13.3249	14.785	14.5497	8.12961	8.61381	9.28959
Ldhb	1066.65	-0.58016	2.90119e-06	49.2842	48.1363	55.1431	34.4252	34.7528	32.8546
Serpine2	1249.81	-0.706948	2.99779e-06	42.4961	33.7958	39.8359	22.1496	28.3337	20.6516
Pitx1	1206.93	-0.680264	2.99779e-06	33.5753	31.2986	28.6042	22.5843	16.214	19.5292
Ube2h	492.148	-0.787047	2.99779e-06	6.1425	7.28417	6.64218	3.73387	3.80875	4.09047
Serpinh1	2479.54	-0.536397	3.02373e-06	65.2165	66.3565	53.3277	45.9771	40.5343	40.972
Trp53bp2	776.473	-0.822383	3.06895e-06	13.1572	12.9207	8.86883	6.87546	6.69327	6.19411
Rasip1	116.994	-1.73569	3.48822e-06	3.54362	3.18988	2.05443	0.670108	1.11009	0.860558
Zfp46	142.894	-1.49578	3.9776e-06	2.29698	2.58994	2.11559	0.569382	0.990394	0.926193
Slc29a4	151.078	-1.38486	4.18437e-06	3.58239	4.48963	3.98522	1.24959	1.54862	1.82356
Gtf2i	1784.54	-0.540443	4.53766e-06	23.9612	27.4399	21.7154	16.8742	16.1696	17.2334
Skiv2l	292.149	-0.974272	4.6941e-06	5.05417	5.39132	4.59717	2.54495	2.78672	2.32428
Whamm	197.956	-1.17904	4.7748e-06	5.25188	3.95868	4.56641	2.0819	2.01302	1.98862
Anapc2	1660.28	-0.562337	4.83758e-06	37.1468	33.9433	29.9369	24.2932	20.7852	23.3382
Arhgef1	1156.82	-0.738746	5.04331e-06	24.6453	20.6408	16.6324	13.4177	10.8219	12.8667
Ndn	419.725	-0.810481	5.21492e-06	17.0131	16.8601	15.9816	10.2666	8.70912	9.44685
Bnip2	630.998	-0.707606	5.22541e-06	7.00518	7.42404	6.32572	4.24728	4.53874	3.92241
Wbp1	560.989	-0.722865	5.44107e-06	26.2579	28.5423	26.6319	17.4283	16.9686	14.9296
Ptpn9	252.993	-1.1738	6.00649e-06	5.5425	3.84462	3.91987	2.13509	1.60404	2.15953
Cherp	988.918	-0.613149	6.17512e-06	14.275	17.4067	16.7739	11.0334	10.6179	10.0231
Glyr1	4381.63	-0.557106	6.25386e-06	91.0939	79.5714	68.9556	58.6489	46.256	57.9598
Ccdc85a	114.329	-2.16696	6.34777e-06	1.50259	1.96942	0.87625	0.159578	0.247834	0.563563
Ms4a8a	105.685	-1.94479	6.60022e-06	9.53898	6.75427	7.59268	3.02577	2.22326	0.940092
Tubb4a	1097.12	-0.67036	6.75789e-06	29.6564	31.7984	31.6456	17.7279	17.1525	23.6388
Usp22	2801.85	-0.600231	7.01515e-06	38.7469	44.9767	33.2902	23.4898	23.8037	29.9088
Axl	394.911	-0.869604	7.33131e-06	5.16339	5.54847	4.74317	2.42003	3.10784	2.93443
Rasd1	710.705	-0.793569	7.36521e-06	26.805	24.2157	35.3342	16.1995	15.6498	17.9693
Rps6kl1	125.396	-1.47025	7.64035e-06	4.31486	3.52696	3.35644	1.62539	1.18665	1.22654
Pik3r2	808.997	-0.718655	7.67114e-06	18.1563	17.0192	13.8749	11.1994	9.08606	9.51671
Cdh1	3579.51	-0.542856	7.7044e-06	49.318	56.4848	42.2914	36.244	29.9935	35.4196
Vars	1762.16	-0.731815	7.99669e-06	24.0329	34.4706	21.6685	16.8139	14.3281	17.1376
Gstt3	1422.38	-0.532441	8.03884e-06	43.3544	49.1084	45.7709	29.5457	31.2621	34.787
St14	1043.94	-0.923136	8.05418e-06	19.6633	20.4063	12.3189	10.3059	6.90036	10.4242
Snapc1	419.783	-0.852085	8.10785e-06	13.6618	12.0479	13.4401	8.37417	6.9723	6.32911
Copa	2560.01	-0.604986	8.18143e-06	35.176	38.886	28.6673	21.0693	20.3972	26.0881
Scara3	120.487	-1.60991	8.39348e-06	2.35297	3.52703	2.32756	0.89946	1.10789	0.680443
Ripply3	95.9447	-1.91549	9.12981e-06	3.20561	5.81477	6.25794	1.83037	1.25149	0.960928
Rxrb	374.635	-0.980415	9.2394e-06	8.59826	10.6281	8.43246	5.64672	3.71328	4.65472
Kit	183.928	-1.2587	9.91039e-06	2.72893	2.94691	2.03337	1.21284	0.918061	1.09072
Acly	3653.67	-0.569927	1.00792e-05	54.1762	56.6742	40.9787	33.219	31.0965	37.9754
Fhl1	1222.21	-0.607168	1.01166e-05	25.9659	23.59	29.4658	15.9056	19.3206	16.6483
Tesk1	641.607	-0.740139	1.05465e-05	12.0816	12.2672	9.78518	7.06005	6.01091	7.36815
Ei24	770.706	-0.698789	1.06827e-05	23.1015	21.1307	19.8701	15.4426	12.1228	11.9137
Fut8	100.549	-2.06588	1.09062e-05	2.4736	2.15091	1.65048	0.583475	0.178488	0.73795
Hapln1	203.916	-1.36771	1.17571e-05	2.07907	2.79936	4.07251	0.992369	1.12481	1.35266
Kctd3	698.979	-0.679333	1.2162e-05	12.5617	12.5956	10.6229	8.19945	6.9835	7.15722
Ube2z	1058.35	-0.611915	1.2327e-05	16.4101	18.7179	14.5012	11.3751	10.1658	10.9347
Ankfy1	713.004	-0.610866	1.43102e-05	5.52592	5.75339	5.23312	3.6018	3.49101	3.72091
Slc44a2	606.126	-0.826488	1.51151e-05	11.0999	12.0648	10.0633	7.87951	5.31196	5.53772
Gprc5c	144.001	-1.47833	1.51151e-05	2.38064	2.51075	2.0894	0.519907	0.90106	1.08859
Pold1	961.912	-0.772961	1.54818e-05	22.1053	18.924	13.535	10.749	9.93167	11.2558
Hyi	159.357	-1.19551	1.57775e-05	12.9134	12.2523	11.6773	5.12665	5.77979	5.1816
Hdac10	464.736	-0.788391	1.59819e-05	10.3143	10.7896	12.3984	6.63716	5.69964	7.06113
Ece1	364.279	-0.981011	1.60413e-05	5.76387	5.19032	4.5054	3.16871	1.99798	2.66357
B3galnt1	54.9859	-2.18708	1.68007e-05	2.60311	2.03237	2.6692	0.722208	0.373876	0.505349
Ccdc61	405.896	-0.830428	1.70749e-05	12.2628	15.053	12.478	7.51347	6.74561	8.12506
Tec	1434.75	-0.51484	1.7368e-05	35.0271	30.1269	32.6959	24.0563	20.9755	23.4465
Lasp1	881.024	-0.702919	1.782e-05	16.8307	18.9828	13.1335	10.5517	9.36417	10.1563
Rad23b	1009.96	-0.585723	1.80895e-05	16.1383	17.503	15.3307	12.0961	9.89865	10.6318
Pacsin3	320.999	-1.01689	1.84387e-05	11.7878	11.5101	8.09624	5.76413	4.33329	5.41766
Zkscan1	945.67	-0.563056	1.91544e-05	7.06845	6.8124	7.13675	4.36575	4.68561	5.17831
Dgkz	1259.41	-0.815193	1.93199e-05	22.2441	20.9059	13.3936	12.8962	9.38915	9.84692
Prkar1b	327.272	-0.88915	1.97112e-05	8.05265	8.95622	6.88091	4.39555	4.15181	4.35327
Timp2	488.398	-0.833975	2.00737e-05	9.00415	8.99613	8.59233	3.80507	5.66042	5.46065
Dctn1	999.979	-0.810617	2.1086e-05	17.0721	15.9533	10.4733	9.08968	6.92497	8.78737
Cactin	437.993	-0.953389	2.14026e-05	12.3531	12.0814	8.21386	6.45517	4.59615	5.80866
Bckdha	759.456	-0.641452	2.24815e-05	28.5483	28.3807	23.4403	18.3461	16.2505	16.9243
Crkl	255.924	-1.10124	2.66016e-05	4.03821	5.43448	4.44096	2.50148	1.59926	2.38445
Tcea3	849.202	-0.575888	2.67974e-05	43.3493	39.5681	42.5897	30.1921	27.9718	26.0118
Ubr2	287.286	-0.965853	2.68061e-05	2.18977	3.03395	2.32644	1.24037	1.28424	1.342
Ubqln2	192.755	-1.17152	2.68291e-05	3.6547	4.92489	3.77654	1.99981	1.98838	1.4947
Pdlim7	771.488	-0.591748	2.75839e-05	16.0777	16.9863	14.7386	10.5361	10.1584	11.0296
Speg	52.5212	-2.13443	2.80203e-05	0.343832	0.452799	0.307984	0.0841329	0.0962779	0.0710817
Gstt2	945.882	-0.633699	2.80726e-05	40.455	39.4813	49.3481	28.7919	30.0497	24.4601
Aacs	1452.56	-0.631761	2.88335e-05	30.0774	32.4798	23.1041	18.6721	16.2655	20.3564
Sbk1	256.395	-1.1605	2.97623e-05	4.91788	4.78909	3.62557	2.6841	1.54984	1.72623
H1fx	488.063	-0.734927	2.98753e-05	29.9103	28.0957	30.3966	19.8887	15.5471	17.666
Efna2	339.58	-0.891483	3.16349e-05	9.35497	11.2276	11.2933	5.42665	5.05415	6.70907
Pm20d1	98.0051	-1.6914	3.18994e-05	1.79728	2.05129	2.66198	0.894991	0.432435	0.68642
Cacnb3	278.215	-1.05034	3.24147e-05	6.84272	6.34075	5.32816	2.77562	2.36562	3.80355
Itga5	132.948	-1.4104	3.26142e-05	2.87133	2.29225	1.64921	0.858708	0.889079	0.815421
Git1	1077.83	-0.752183	3.27371e-05	19.0322	22.9682	15.0536	13.5411	9.66123	10.6672
Yeats2	403.713	-0.830198	3.377e-05	4.0044	3.70157	3.12561	1.76878	2.24823	2.07757
Mtmr4	515.073	-0.773712	3.46144e-05	5.84555	6.65681	5.07703	3.71079	2.94876	3.62371
Palm3	238.071	-0.998549	3.50081e-05	7.50518	6.50045	5.93952	3.19112	3.08075	3.71503
Rgs17	227.53	-0.980004	3.77264e-05	1.93348	1.94947	1.79376	1.05738	0.867811	0.952182
Cpe	662.354	-0.816845	3.99029e-05	25.1293	18.526	18.4943	11.5802	9.48207	14.2287
Ifit2	1021.93	-0.504076	4.00836e-05	14.8821	15.8187	16.0309	11.3124	10.6465	10.99
Fanca	141.863	-1.22693	4.07145e-05	2.30402	2.24491	2.19225	1.09307	0.951133	0.833774
Atp13a1	1207.27	-0.617968	4.13857e-05	19.4463	21.419	16.6434	14.557	11.7474	11.1605
Bivm	657.576	-0.602034	4.20135e-05	11.4027	12.0445	10.7314	7.49702	7.36412	7.65915
Ephb4	644.852	-0.743852	4.2658e-05	9.73697	11.1542	7.61279	5.24291	6.05518	5.72745
Rhbdd2	782.757	-0.563819	4.30197e-05	11.7737	11.3609	11.3311	7.91244	7.22233	8.18317
Pygb	520.661	-0.889754	4.39495e-05	9.38153	11.1217	6.62299	4.36139	5.52704	4.75579
Mylk3	105.078	-1.45238	4.41941e-05	2.39481	2.44115	2.88062	0.808407	0.872617	1.14124
Ift81	802.18	-0.593336	4.46273e-05	18.6598	16.0948	15.5951	10.8473	10.7306	11.8
3830406C13Rik	593.436	-0.791083	4.60848e-05	14.2889	12.8164	19.6461	8.74035	8.76255	9.51338
Hk1	146.485	-1.66247	4.67697e-05	3.81503	2.41569	1.37184	1.03056	0.630506	0.739429
Bcl2l1	576.809	-0.678079	4.72507e-05	17.2136	14.4888	14.3895	9.19791	9.17735	10.4392
9130017N09Rik	1526.77	-0.639161	4.86046e-05	42.6624	45.2444	30.0464	26.4566	23.0222	26.2642
Esrp2	458.251	-0.777666	4.97158e-05	11.3765	12.2643	9.71206	7.29224	5.64727	6.51387
Zfp748	482.821	-0.713389	4.99923e-05	6.30468	6.81701	5.45372	3.69663	3.87137	3.76278
Atp13a2	182.385	-1.23738	5.13183e-05	3.32199	3.67913	2.11081	1.28137	1.1877	1.3974
Nfkbiz	1023.3	-0.512898	5.20088e-05	16.5765	16.0363	15.153	10.5119	11.1092	11.8616
Slc26a2	240.551	-0.956739	5.29279e-05	4.70921	4.2536	3.69038	2.18709	2.08046	2.25279
Itgb5	1015.44	-0.598844	5.39142e-05	19.8739	20.7213	16.7857	14.1906	11.2109	12.4832
Smpd4	820.282	-0.630385	5.39142e-05	10.9637	11.687	10.2473	7.47233	5.93141	7.8513
Bace1	232.405	-1.06183	5.3921e-05	4.34878	4.07328	3.11106	1.51086	1.91626	2.10194
Meis3	575.968	-0.678175	5.54129e-05	22.77	20.8946	17.6468	12.9935	12.5009	12.8259
Atf6b	965.193	-0.665409	5.76102e-05	26.4295	24.5804	20.0194	16.1541	12.2938	16.3408
Wiz	398.653	-0.75388	5.8202e-05	5.76757	5.82604	4.89042	3.12941	3.27518	3.37319
Chrdl1	85.9358	-1.86208	5.85443e-05	1.03014	0.941833	1.09197	0.28075	0.129191	0.433986
Stk38l	496.582	-0.66081	6.10827e-05	6.8085	6.3819	7.09648	4.40323	4.19188	4.23488
Mast2	215.023	-1.02913	6.135e-05	2.60866	2.75536	2.39643	1.51212	1.21239	1.07553
Dusp9	212.117	-1.05078	6.17471e-05	4.6605	6.46508	5.19048	2.91402	2.51087	2.44876
Trim3	87.8872	-1.55909	6.37547e-05	2.55181	2.06357	2.2241	0.947085	0.740062	0.631076
Snrnp200	1632.96	-0.524042	6.40504e-05	16.0335	14.0958	13.8666	9.29954	9.49867	11.805
Palm	452.002	-0.965757	6.41274e-05	14.631	11.5713	8.51296	5.41789	5.01144	7.35418
Arvcf	280.922	-1.16963	6.5602e-05	4.86248	4.53479	2.48338	2.02208	1.43189	1.8276
Zfyve16	269.198	-0.949005	6.66114e-05	3.68314	3.21084	3.12061	1.43369	1.70506	2.05265
Plcd1	380.293	-0.832578	6.73867e-05	11.3642	8.83545	8.09675	5.43986	5.03396	5.41643
Irak1bp1	109.92	-1.43301	7.40752e-05	4.0332	4.00814	5.00356	1.19947	1.9928	1.64186
Fn1	719.763	-0.610336	7.40801e-05	5.12402	5.67423	5.0935	3.03978	3.73133	3.64213
Mapk7	216.261	-1.21502	7.53252e-05	5.66962	6.68161	3.55089	1.82271	2.54115	2.49138
Znrd1as	123.618	-1.31917	7.79787e-05	9.40644	8.71892	9.69471	4.05357	4.30886	2.77633
Tab1	527.243	-0.891189	7.99383e-05	13.7914	13.8915	8.29044	7.32995	5.72453	6.34099
Irgm1	451.828	-0.782896	8.02535e-05	13.2477	12.0186	14.235	6.73393	6.94756	9.28722
Dock1	1112.43	-0.647383	8.14783e-05	11.3275	11.4134	7.93483	7.1594	6.05685	6.36825
Slain2	738.211	-0.707361	8.18262e-05	8.95031	10.2089	9.62161	5.02489	5.22494	7.38541
Wnk4	137.733	-1.3504	8.40431e-05	2.27236	3.26558	1.80579	0.992948	1.00171	0.885522
Myo1a	452.455	-0.880215	9.1548e-05	11.4554	8.19077	7.27832	5.70093	4.27202	4.65158
Fbxo42	463.118	-0.863147	9.55142e-05	6.07701	4.85519	4.60007	3.64507	2.3622	2.52745
Zfp719	289.004	-0.881879	9.58171e-05	4.00211	3.46807	4.08436	2.40068	1.79576	2.07116
Pitpnm1	132.967	-1.39977	9.589e-05	2.37238	2.40225	1.5025	0.591928	0.786316	1.00398
Lipa	868.684	-0.578425	9.73686e-05	16.6085	17.3911	19.9254	13.3655	11.078	11.6596
Cbx2	335.515	-0.885195	9.81199e-05	6.22502	6.29775	5.40105	4.05211	2.83593	2.81039
Smtnl2	1689.78	-0.587543	0.00010031	42.7283	44.3311	31.9896	27.4487	22.6689	29.1164
Appl2	582.395	-0.680154	0.000100822	13.7145	10.8271	12.9469	7.20795	7.44432	8.74993
Tinag	191.178	-1.03504	0.000101291	8.33306	8.03971	6.79042	4.23549	3.393	3.67249
Gtf2h4	896.53	-0.52293	0.000103534	35.3538	33.1294	32.4165	21.9664	23.0484	25.2245
Uggt1	928.595	-0.54335	0.00010616	6.81693	6.42885	5.53419	4.28097	4.46266	4.14327
Klhl9	1091.84	-0.611105	0.000107503	15.4674	17.1425	15.5622	9.51658	9.10121	12.9315
Mmp14	861.826	-0.645798	0.000107505	22.1942	22.2795	17.8638	14.8837	10.9892	13.9697
Plekhd1	247.355	-0.96677	0.000110001	5.51861	4.80399	3.95973	2.2607	2.26315	2.78785
Mns1	293.327	-0.891936	0.000110237	10.9541	9.04181	12.4891	6.48732	5.5368	5.47274
Igdcc3	60.3857	-2.24049	0.000110688	1.51399	2.33927	1.02983	0.587836	0.191283	0.251635
Zfp553	342.559	-1.06061	0.000121109	10.5642	9.27094	7.15454	4.01882	2.98099	5.94842
Samd9l	915.252	-0.60829	0.000121539	11.099	9.70453	11.1269	5.73725	7.31492	7.90015
Cd59a	310.826	-0.781889	0.000122295	11.2869	11.3282	10.8518	6.10406	6.92473	6.43863
Gldc	164.773	-1.12918	0.000122992	3.39924	3.30821	2.48967	1.22769	1.53111	1.44821
Pdzk1	143.094	-1.21939	0.000127754	3.67386	4.89488	3.94371	1.4793	2.15314	1.74371
Gas2l1	225.253	-1.00526	0.000127757	3.50652	2.61044	2.45069	1.30961	1.56842	1.39105
Ap5z1	143.736	-1.14244	0.000128606	2.43237	2.90243	2.64605	1.27273	1.26045	1.08075
Fam189b	197.271	-1.16623	0.00013214	3.7592	5.9346	4.04421	2.55478	1.69789	1.86581
Map1s	377.127	-0.907307	0.000135213	6.60723	9.34099	7.18826	4.53209	4.70908	3.08958
Tacc2	519.653	-0.656345	0.000135632	3.47893	3.68015	3.10615	2.30885	2.22999	1.97314
Khnyn	133.763	-1.30561	0.00014408	3.08841	2.546	1.93251	1.25336	0.930949	0.874767
Myo1b	884.118	-0.614701	0.0001452	11.2095	11.5887	9.87402	8.4638	6.75674	6.10949
Phkb	602.52	-0.81241	0.000145873	8.09466	9.7997	7.70356	4.35748	3.81296	6.41352
Slc27a3	296.336	-1.05809	0.000147389	7.94841	11.1593	8.10754	5.43198	2.89654	4.74035
Angptl2	78.0976	-2.08621	0.000152992	1.54632	2.28418	1.82412	0.720619	0.492112	0.114858
Ikzf2	134.176	-1.32813	0.000157897	1.31066	1.08207	0.74378	0.442793	0.470061	0.335905
Rundc1	228.499	-1.0613	0.000160975	4.51497	6.39952	3.87804	2.10232	2.70385	2.28501
Lmf2	462.99	-0.685497	0.000166566	9.73063	9.96325	10.5597	7.19566	5.85101	5.756
Man2c1	423.279	-0.857913	0.000174871	9.61302	9.49469	6.96147	4.13124	4.20946	6.05276
Mcm2	4009.66	-0.500896	0.000179022	81.3532	73.489	59.7506	55.5301	42.5083	53.6099
Eps8l2	1449.64	-0.535353	0.000179187	32.9363	28.7492	24.4858	21.5008	17.7127	20.244
Sfxn3	262.795	-1.10595	0.000181018	6.56242	7.36051	4.70869	3.97013	2.48845	2.19105
Frmd4b	425.25	-0.724023	0.000181892	5.0418	5.06305	6.11152	2.9505	3.2288	3.64073
Ddx58	150.369	-1.26119	0.000183152	2.16432	2.15651	2.2877	0.640961	1.29408	0.823127
Rnf152	93.3085	-1.40518	0.000193086	0.712815	0.933264	0.798904	0.26622	0.352558	0.304779
AI464131	100.874	-1.32749	0.000198625	1.77226	1.6724	1.87513	0.758867	0.58928	0.771513
Acaa1a	1144.59	-0.521059	0.000199952	37.022	41.2	39.9136	27.9341	23.542	30.8587
Ddr1	205.446	-1.19543	0.000204727	4.24699	4.46197	2.27994	1.31813	1.6923	1.7915
Bmp1	123.846	-1.40041	0.000204727	2.32786	1.81847	2.06147	0.474221	1.08019	0.79931
Itgb7	220.7	-1.4039	0.000205208	5.8338	8.16428	4.44577	3.15958	1.08363	2.72617
Ikbkb	844.037	-0.757314	0.000220111	15.1344	12.3815	8.49474	6.24244	7.86198	7.20396
Sgpl1	1268.87	-0.526275	0.000221704	21.021	19.0123	15.8935	13.9856	11.8945	12.9522
Rassf10	103.07	-1.34846	0.000221705	2.14283	2.35605	2.01758	0.996596	0.640994	0.921094
Anxa3	518.21	-0.611304	0.00022439	19.6542	19.6454	21.0912	14.2179	12.5297	12.774
Gap43	232.875	-0.929319	0.000226906	13.9104	12.308	9.91762	6.08814	6.76573	6.12445
Pigq	1072.5	-0.531387	0.000227401	20.2941	19.9537	23.05	16.7796	13.3135	13.6877
Zfp105	415.269	-0.854584	0.000228242	16.8619	12.7985	11.4302	9.38044	6.84765	6.48567
Zfp703	541.358	-0.67011	0.00023474	9.2974	12.1407	9.53344	6.61454	6.88157	5.96731
Pfkm	333.348	-0.838735	0.000253605	6.99747	7.64367	6.93754	4.79411	3.06422	4.20444
Mboat2	668.727	-0.651175	0.000259107	13.9703	13.2996	17.6559	8.71274	9.0209	10.8782
Arhgef19	556.754	-0.707675	0.000263428	10.5994	12.2778	8.4217	6.96391	5.69736	6.50438
Ggps1	821.491	-0.532376	0.00026385	20.9284	19.9438	22.2553	13.7528	16.247	13.6444
Fut4	165.786	-1.17767	0.000279858	3.39573	3.72236	2.54551	1.75823	1.49214	1.01792
Fam20c	355.432	-0.761093	0.000280133	8.7002	7.10405	7.13364	4.8212	4.77311	3.93555
Kifc3	300.085	-0.861294	0.000280191	4.82311	6.54551	4.47027	2.73707	2.93561	3.04931
Med15	866.489	-0.559915	0.000292467	16.2297	17.4471	13.3134	11.3632	10.4884	10.0225
Surf6	408.258	-0.662707	0.000298516	9.72671	10.6402	9.63493	6.66225	6.32306	5.96347
Hmha1	86.3818	-1.41593	0.000301514	1.79117	1.49341	1.49078	0.703712	0.499227	0.58574
Cxcr7	145.728	-1.23702	0.000306552	3.65811	4.19519	5.73067	1.43453	2.38115	1.94946
Lamb2	80.0905	-1.68257	0.000306552	1.28213	1.39877	0.661636	0.262896	0.427733	0.35168
Meis1	575.393	-0.598403	0.000310717	10.8748	9.44228	10.6874	6.3838	6.5937	7.5051
Cd99l2	322.315	-0.776955	0.000315437	5.45907	6.63317	5.31577	3.31495	3.72074	3.12374
Fa2h	60.8367	-1.79483	0.000315497	2.28835	1.53169	2.01678	0.762826	0.372964	0.544237
Snapc4	357.548	-0.908607	0.000315673	6.91556	4.5709	4.50863	3.38626	2.28866	2.84374
Sorbs3	675.602	-0.530326	0.000319918	12.1746	11.809	11.616	8.77781	8.02744	7.83906
Fam171a1	1884.71	-0.512814	0.000320335	30.5552	27.3723	24.3607	19.0534	16.2065	22.4213
Ubqln4	1147.27	-0.52666	0.00032145	20.4755	23.7712	17.5845	14.125	13.5707	15.2336
Ftsjd1	251.86	-0.86589	0.000322571	4.69047	5.2834	4.02597	2.79006	2.56777	2.32233
Tnfrsf19	142.539	-1.22746	0.000327708	2.02248	2.82585	1.58825	0.840096	0.869809	1.041
Gata5	682.677	-0.565736	0.000341328	13.1167	13.505	11.3715	8.97132	8.92437	7.76969
Sart3	808.265	-0.652193	0.000351106	14.6932	16.6022	11.1178	10.1604	8.06513	8.76172
Styk1	133.242	-1.12249	0.000351356	2.72057	2.8111	2.78964	1.25055	1.08438	1.48886
Prkch	254.52	-0.958859	0.000357119	5.96963	4.90876	4.80323	3.21627	1.92181	2.92824
Ranbp9	535.182	-0.73857	0.000357842	10.0441	14.0831	9.4947	5.84227	6.97676	7.34039
Pak4	917.176	-0.667914	0.000370681	19.5475	24.8484	15.408	13.7751	10.9797	12.8893
Pibf1	973.807	-0.536111	0.000373384	14.328	11.8957	15.7314	10.0865	8.95692	9.8859
Aplp1	170.146	-1.52407	0.000378253	6.48216	5.56559	4.20219	0.993395	3.38272	1.27573
Map2k7	300.382	-0.788463	0.000381741	5.01058	6.32724	5.17867	2.91869	3.25319	3.39442
Scap	318.039	-0.920472	0.000386426	4.6183	6.0385	4.29582	3.43734	2.30883	2.14912
Csrnp2	134.311	-1.33894	0.000387058	2.53577	3.17018	1.47576	0.870263	0.84804	1.12308
Zfp523	544.846	-0.744324	0.000387616	14.7016	14.6065	9.42626	8.2361	7.11624	7.7722
Cpne1	1030.99	-0.506141	0.000408992	15.7854	19.5451	17.5865	11.956	11.6489	13.6619
Tada3	842.703	-0.533362	0.000410391	27.6298	29.4547	25.9006	19.7624	16.5879	20.9964
Wdr35	377.201	-0.767122	0.000410695	5.99839	5.08728	5.56752	2.56087	3.47302	3.75704
Chgb	220.952	-11.1397	0.000416445	7.44954	17.3727	0.0707284	0	0	0
Pskh1	355.571	-0.868558	0.000426025	8.94371	7.47129	5.37443	3.83914	3.48648	4.61341
Agbl5	240.599	-0.865489	0.000428832	4.49009	3.9104	3.314	2.26323	2.0487	2.11757
Qk	238.338	-0.966235	0.000435451	1.77961	1.80483	1.33068	1.02102	0.852349	0.640728
Gys1	611.755	-0.624971	0.000442586	10.9468	11.4443	8.65153	7.31602	6.10438	6.70873
Foxp4	708.928	-0.60293	0.000444999	11.4865	12.2703	8.94466	7.70093	7.09039	6.73908
Safb	773.577	-0.569017	0.000446765	15.9465	15.8964	12.8594	11.2477	9.22366	9.658
Gfpt2	341.786	-0.788782	0.000466864	7.78112	7.98154	6.55449	3.41302	4.66892	4.84479
Ankhd1	676.047	-0.546526	0.000470342	5.08447	5.40644	4.52076	3.63749	3.22148	3.41902
Slco4a1	84.5177	-1.45501	0.000475283	1.95415	2.60865	1.6124	0.615796	0.796969	0.842066
Lyrm7	246.311	-0.914589	0.000476079	6.18294	8.28479	8.26848	4.84445	3.78692	3.4217
Cdx2	636.484	-0.661185	0.000476453	17.7968	22.3086	15.8606	12.1856	10.0933	13.1198
Aldh2	838.003	-0.574326	0.000482547	21.7386	27.5453	20.6482	14.858	14.8137	17.3089
9130011E15Rik	199.319	-0.977689	0.000486472	4.57291	5.64176	3.83798	2.37037	2.09551	2.6733
Thtpa	525.621	-0.579672	0.000487179	11.4875	11.7888	10.877	7.96066	6.99048	7.90224
Tor4a	328.286	-0.759225	0.000489298	6.40664	6.87094	5.25825	3.9742	3.31733	3.65963
Necab2	179.629	-0.972491	0.000495268	6.71901	5.80971	6.05597	2.94698	2.77383	3.75586
Sh3bp5l	515.772	-0.799084	0.000499035	13.0532	12.4612	7.85164	5.34685	6.65762	7.18062
Lrfn4	315.93	-0.755607	0.000500266	7.21703	7.70228	6.00961	4.41394	3.8396	4.1429
Abtb1	227.374	-0.959057	0.000510507	7.57067	9.50779	7.50583	3.96034	3.3443	5.35041
Pitx2	793.615	-0.541665	0.000513977	15.4579	17.1147	20.1604	12.3986	11.5832	12.2401
Lpcat2	125.946	-1.19057	0.000536936	3.28218	2.80954	3.53809	1.48984	1.03486	1.6953
Smim3	372.611	-0.659663	0.00054832	12.6483	11.5082	11.2175	7.47133	7.21253	7.71108
1700011H14Rik	273.972	-0.949786	0.000551307	13.2865	18.9465	15.4044	9.09486	9.79132	5.76237
Ncdn	382.344	-0.695847	0.000555684	7.24567	6.74143	5.67994	4.26602	3.70784	4.16839
Fam174b	643.998	-0.667074	0.000565401	17.7568	14.9658	12.7039	9.30684	8.06403	11.2471
Epha1	258.336	-0.843344	0.000576024	4.62215	5.81679	5.16768	3.33961	2.43878	2.91787
Gpt2	507.068	-0.637056	0.000577093	8.59745	9.69546	8.13035	5.87369	4.83474	6.28587
Kdm4b	333.889	-0.777684	0.000578818	5.63295	4.62456	3.82618	2.69177	2.64466	2.88066
5031439G07Rik	693.686	-0.598083	0.000579215	9.57184	8.15895	7.82691	5.55119	4.82401	6.51347
Fam115a	499.714	-0.594005	0.000590702	8.18259	8.41809	8.15762	5.029	6.09905	5.27608
Sympk	233.72	-0.853864	0.000592163	3.61385	3.89693	3.72905	1.88359	1.85734	2.48199
Zfp512	669.698	-0.700468	0.000601438	16.0383	12.6078	10.0696	8.48844	6.66612	8.67274
Rnf10	1107.8	-0.55883	0.000613957	23.8066	24.067	17.4076	14.5755	13.2991	16.4518
Ttf1	459.867	-0.744352	0.000614015	8.20468	6.55693	6.58609	4.27217	3.30429	5.17067
Dkk3	158.844	-1.02544	0.000619331	3.34126	2.85642	3.57005	1.33702	1.59603	1.86851
Zfp358	487.093	-0.689784	0.000627746	16.1732	16.37	13.7796	11.253	9.81855	7.63266
Wfdc2	1272.45	-0.534521	0.000633461	96.1878	101.841	129.345	67.2735	86.0236	72.7127
Zfp574	339.509	-0.739878	0.000641072	5.78539	5.12078	4.52906	3.31586	2.65875	3.2684
Zfp937	200.145	-0.974029	0.000651745	1.81159	2.44851	1.6411	0.97673	1.14559	0.881947
Gtf2ird1	1044.43	-0.532806	0.000652553	14.2593	13.7665	11.2479	10.4366	8.18614	8.51967
Egln2	695.719	-0.587504	0.000656603	19.9743	23.1749	17.8897	13.884	11.7803	14.9656
Gripap1	383.064	-0.740638	0.000656603	8.04833	9.97242	7.22728	4.80698	4.52794	5.7825
Gnb5	431.447	-0.670973	0.000678498	11.6442	9.37302	9.80379	5.74526	6.34089	7.2799
Ppp1r10	542.662	-0.565617	0.000703258	7.78784	8.45236	7.36776	5.53797	5.48792	4.92322
Kcnk2	94.9	-1.39582	0.000706864	1.9999	2.17517	1.17182	0.61354	0.63524	0.785059
Rffl	345.016	-0.734942	0.000712609	4.78842	5.94751	4.90998	3.57258	3.0803	2.74424
Bcl3	762.595	-0.501277	0.000715657	23.5772	27.0413	24.3601	17.2658	16.6847	19.0317
Irak4	251.719	-0.8717	0.000727593	5.99122	6.39548	5.35615	2.4682	3.8526	3.38179
Fcgbp	222.088	-0.915911	0.000727593	1.63435	2.26579	1.73678	1.17861	0.916947	0.890762
Tmem201	289.823	-0.766204	0.000729975	2.77307	2.89887	2.37302	1.67825	1.36974	1.68276
Myo1c	406.33	-0.890778	0.000745008	5.67745	5.46758	3.23137	2.78361	1.97295	2.99894
Spata13	273.935	-0.834167	0.000745822	2.7649	2.32216	2.10221	1.58055	1.11279	1.33814
Mid1ip1	825.14	-0.552768	0.00074735	25.3382	22.8787	25.1601	18.7726	13.5685	17.6748
Rbms3	110.531	-1.23703	0.00075446	1.22755	0.793184	0.888157	0.4756	0.372643	0.38517
Exph5	274.646	-0.750749	0.000770153	1.67878	1.83266	2.01334	1.05598	1.15597	1.07122
Rcor2	259.224	-0.794166	0.000773198	7.95618	9.4299	7.75026	5.29618	4.31622	4.88219
Zcchc18	110.789	-1.34482	0.00077988	3.48472	2.09867	1.77207	0.793575	1.06814	1.0361
Ap3d1	757.93	-0.544758	0.000795705	10.5616	9.66399	9.04181	5.99493	6.32255	7.75369
Mecom	326.341	-1.08212	0.000836627	4.20425	4.83753	3.35396	1.45826	1.29131	3.11092
F8a	399.136	-0.640833	0.000840221	9.02827	11.1044	9.93674	6.44681	6.23569	6.60418
Gpr125	826.623	-0.530825	0.000841536	12.006	11.1509	10.4534	8.13012	6.524	8.61224
Porcn	225.787	-0.967792	0.000850001	8.12821	6.08863	10.0423	3.53701	3.86396	5.00721
Pcsk7	247.89	-0.940432	0.0008541	5.54818	4.1984	3.40836	2.32594	1.83483	2.69659
Mark2	516.222	-0.641573	0.000873576	6.69552	6.96165	5.42766	4.41165	3.4473	4.37604
Ap4b1	368.451	-0.893764	0.000873576	10.7052	7.88606	6.75888	6.07887	3.9642	3.59256
Fam129b	201.725	-0.989049	0.00089595	4.49209	3.94522	2.74798	2.03039	2.05779	1.54549
Etv4	352.665	-0.744822	0.00090313	9.44188	8.0902	11.5848	5.99023	6.24891	5.12847
5330417C22Rik	97.1201	-1.25155	0.000919597	1.81373	1.90337	2.61531	0.920824	0.871203	0.866509
Casp9	522.476	-0.594847	0.000927292	7.6693	8.6024	8.57102	5.8009	4.68698	5.96139
Fbxw17	431.048	-0.653087	0.000927292	16.6865	14.786	13.9696	8.51971	9.28047	11.112
Slc22a17	118.254	-1.19876	0.000927292	3.8007	4.24091	3.01242	1.26602	2.04961	1.50266
Pla2g6	358.182	-0.84838	0.000934698	7.0092	7.56024	4.46278	3.54392	2.95009	4.08085
Stx2	326.049	-0.835146	0.000940576	8.82958	7.57508	5.58424	3.5564	3.85041	4.92651
Lime1	94.2998	-1.26646	0.000940632	3.92138	3.61173	2.93553	1.26688	1.73031	1.35578
Pkn1	761.91	-0.605284	0.000950883	14.1866	15.6039	10.2169	8.99975	8.94719	8.35351
Rps6kc1	113.794	-1.3043	0.000951158	1.75774	2.93623	1.54834	0.779841	1.0127	0.735549
Unc119b	480.899	-0.596942	0.000953502	8.2666	8.17762	8.02545	5.98634	4.66731	5.52225
Msl3l2	182.942	-0.955223	0.000956162	5.68187	4.95938	6.72939	3.4545	3.01463	2.48221
Zfp354a	258.611	-0.802498	0.000956731	4.83101	3.61621	4.11406	2.21493	2.67322	2.31426
Edc4	437.541	-0.655537	0.000982912	5.9266	6.45506	5.35906	3.29744	3.57888	4.39278
Dync2li1	482.472	-0.649842	0.000982935	25.1093	19.2929	23.9623	12.4152	15.2851	15.8841
Smoc2	513.833	-0.916004	0.00101835	15.41	12.9849	8.12245	7.02941	8.08885	4.23026
Plxnb1	200.915	-1.04251	0.00102576	1.38098	2.20294	1.2587	0.933288	0.642079	0.775369
Hip1r	516.318	-0.708098	0.00104737	8.25181	8.49999	5.69955	4.90533	3.79667	5.04369
Pwwp2b	525.389	-0.67828	0.00106576	13.6923	14.4406	9.57351	7.84067	7.10323	8.62633
Fstl1	477.855	-0.723648	0.00107514	9.58505	9.63474	6.17288	5.50138	5.28694	4.58781
Rps6ka4	89.6612	-1.33705	0.00109033	2.1698	2.4728	1.72701	1.00305	0.915309	0.600395
Gse1	255.685	-0.826368	0.00109698	2.58249	2.58417	2.07118	1.09361	1.43895	1.55234
Inadl	742.581	-0.50618	0.00109852	4.8477	5.63889	4.74583	3.36323	3.87944	3.48375
Flywch1	186.768	-1.12195	0.00110273	6.12354	6.345	3.2358	2.84121	1.85218	2.52256
S1pr2	177.087	-0.880217	0.00113535	4.13527	3.96862	4.44626	2.17596	2.19465	2.4491
Hpgd	121.417	-1.20669	0.00114966	5.09944	3.98059	6.10039	2.82607	2.13091	1.61081
Agap1	208.636	-0.892684	0.00116572	1.71672	1.50611	1.13487	0.821195	0.747526	0.778553
Rdx	165.359	-0.939412	0.00116572	2.58906	2.31685	2.00606	1.33047	1.12912	1.14374
Ap1b1	965.904	-0.517972	0.00116615	13.6521	13.0844	11.8074	9.36835	7.35299	10.1999
Cand2	203.405	-0.86607	0.00117327	2.7311	2.40724	2.27757	1.42348	1.13294	1.51301
Sart1	901.525	-0.669287	0.00122663	14.1636	11.0268	8.28676	8.41179	6.48634	6.14938
Flot2	931.482	-0.516193	0.00123054	23.9134	20.4124	18.1846	14.7853	12.9188	16.0112
Gjc1	677.153	-0.504933	0.00123961	14.5959	12.4781	15.0164	9.77592	10.1781	9.70353
Arfgap1	627.978	-0.559323	0.00124121	13.0852	13.5773	11.8189	8.6449	7.48933	9.98789
Zfp846	228.602	-0.822652	0.00124245	5.90178	5.15329	5.26227	2.53001	3.21484	3.487
Lztr1	567.692	-0.630642	0.00125969	12.1613	12.8503	9.15815	8.10416	6.40304	7.56375
Zfp799	191.653	-0.969681	0.00126262	3.19818	2.75299	3.2566	1.86632	1.75198	1.07854
Dnajc27	120.741	-1.15368	0.00126631	1.60995	1.72841	2.10199	0.593812	0.84682	1.00718
Zfp82	166.896	-1.03935	0.00127681	4.02453	3.22112	2.93139	1.60155	1.22352	2.12994
Tada2b	118.7	-1.12084	0.00133491	2.52364	1.95231	2.12881	0.961094	1.24025	0.834755
Ssbp2	731.02	-0.548051	0.00133652	6.2522	5.87452	7.95739	4.64895	4.81338	4.27051
Zfand3	458.514	-0.573799	0.00133788	10.0308	10.9212	11.3196	7.58673	7.41635	6.67236
Syvn1	422.151	-0.667317	0.00133854	8.43057	7.35916	6.02743	5.08402	4.24696	4.40518
Pip4k2c	234.398	-0.809713	0.00135083	4.72125	5.1598	3.73825	2.62927	2.4792	2.66304
Wasf1	661.969	-0.506388	0.0013851	14.3049	16.1551	16.4495	11.5756	10.0554	11.3906
Serinc2	337.684	-0.772384	0.00138622	9.00369	11.4403	12.1895	6.80416	7.37121	4.92002
Rnf38	686.021	-0.552754	0.00140945	6.94193	9.35464	7.94847	5.05618	5.50943	5.96736
Kif18b	300.289	-0.901982	0.00142524	6.68221	7.19996	4.17196	3.79888	2.45828	3.40483
Fzd2	168.298	-1.02366	0.00143137	3.16962	3.96458	2.43757	1.2517	1.79327	1.66664
Serhl	285.006	-0.736078	0.00144392	13.1009	13.0758	13.9284	7.30069	7.19896	9.59057
Obsl1	702.906	-0.690602	0.00145797	7.54712	9.9067	5.70354	4.84117	4.04593	5.46491
Paqr5	336.681	-0.67253	0.00145797	6.01901	6.5301	5.64714	3.3644	3.79581	4.26246
Trerf1	94.6219	-1.27053	0.00145797	1.72169	1.54684	1.26556	0.82507	0.505332	0.547191
Sirpa	305.626	-0.844565	0.00147685	4.3908	5.33839	4.55941	2.23504	2.10725	3.62123
Klhl17	255.277	-0.802986	0.00148804	5.72299	6.36298	4.4894	2.87324	3.55532	3.07486
Rhot2	227.089	-0.813482	0.00152122	4.9512	5.73569	5.18016	2.76434	2.66741	3.60231
Phc1	258.514	-0.821509	0.00152666	4.51296	4.7057	3.69466	2.52152	2.88844	1.89467
Proser2	750.716	-0.591658	0.00152851	13.4821	13.1492	11.7047	10.7211	7.17901	7.52946
Shc2	119.163	-1.21233	0.00153623	2.64407	2.27037	1.56321	1.16098	0.677011	0.956828
Zfp958	349.602	-0.631799	0.00156342	9.02252	9.02975	9.66094	6.5083	5.62699	5.74434
R3hdm2	201.042	-0.853781	0.00156567	2.40325	3.23682	3.15767	1.64358	1.70171	1.5219
Rhou	270.601	-0.849896	0.00157938	5.081	6.34565	4.49236	3.63844	2.92277	2.26577
Ttc39c	214.509	-0.896253	0.0016292	5.80957	6.0113	6.20021	4.18451	3.09465	2.39308
Zswim1	378.715	-0.600463	0.00164759	8.13105	9.08223	8.80266	5.84544	5.82953	5.48153
Frmd6	117.864	-1.16883	0.00166852	1.60735	2.23657	1.5445	0.985412	0.586359	0.824255
Tmem44	258.482	-0.806404	0.00168157	4.41172	3.46837	4.05653	1.9299	2.08839	2.81151
Dbp	145.665	-1.00014	0.00170322	5.95428	6.13065	5.73105	2.89512	2.3133	3.70447
Kctd11	98.9809	-1.41134	0.00174613	3.2204	3.33467	1.58007	0.698369	1.34571	1.01726
Trim11	171.334	-0.859282	0.0017921	4.77146	5.43618	4.8926	2.67305	2.79187	2.86063
Glrb	179.571	-0.914525	0.00179312	4.05357	3.39611	4.64168	2.36807	1.75653	2.28839
Igsf11	50.3662	-2.0776	0.00181783	1.03595	1.69168	0.948941	0.55714	0.0961409	0.215308
Syt9	129.526	-1.21867	0.00185961	1.92664	2.53724	2.84936	1.56365	0.745008	0.829287
E130012A19Rik	143.976	-1.1777	0.00186328	4.24765	5.25419	3.69179	2.42493	1.07936	2.32831
Ambra1	104.506	-1.14954	0.00186328	1.35417	1.50469	1.33374	0.698736	0.465075	0.726404
Unk	291.734	-0.701597	0.00187834	5.01099	5.50062	4.46179	3.3829	2.79615	3.02705
Foxm1	400.439	-0.608633	0.00189792	5.87354	5.74792	5.43589	3.72595	3.26905	4.19455
Mgat1	698.725	-0.59102	0.00191317	14.1158	14.5745	10.345	8.46594	7.54383	9.91313
Dhrs3	576.332	-0.503648	0.00193223	18.9878	19.3499	19.5775	14.663	13.7517	12.4215
Eml1	106.336	-1.41137	0.00194219	2.56902	1.78394	1.31137	0.917574	0.364394	0.847448
Syk	68.3468	-1.61307	0.00197466	1.14425	1.35973	0.504151	0.310497	0.3837	0.28941
Cdc42ep1	1321.87	-0.504528	0.00201407	30.9618	37.356	25.5884	21.4583	19.8299	24.9204
Tjp1	822.828	-0.585528	0.00204178	7.10176	7.81916	6.45332	5.44078	5.28738	3.51102
Rpap1	302.876	-0.938622	0.00204967	4.20268	5.82098	2.68585	2.33251	2.52839	1.7696
Ccdc9	481.178	-0.618885	0.0020644	12.5065	12.425	9.9847	8.83499	6.5096	7.38807
Mbp	312.963	-0.7518	0.0021064	2.67282	3.69312	2.63278	1.58775	2.07523	1.68234
Plekhg2	105.105	-1.45033	0.00212544	1.8844	1.89806	0.908728	0.742106	0.681778	0.290827
Trabd	829.822	-0.572673	0.00215467	24.789	21.5185	17.7219	15.4032	11.5485	16.1051
Zfp182	214.315	-0.822221	0.00216671	2.15663	2.61562	2.31707	1.16376	1.23251	1.6162
Cdkn2b	427.971	-0.560668	0.00216948	17.7959	19.916	18.664	13.2296	11.9706	13.022
2610008E11Rik	327.227	-0.863578	0.00218155	6.02899	4.4028	4.94793	3.93318	2.52094	1.99101
Trpm4	244.409	-0.752587	0.00222013	4.18552	3.68441	3.25583	2.31369	2.31825	1.97019
Zfp7	679.041	-0.554851	0.00222428	17.7289	13.3358	14.108	10.1237	11.5737	9.04898
Fastkd1	375.272	-0.613507	0.00228362	8.46534	7.56251	8.44337	5.91647	5.32172	4.74874
Osbpl7	93.7161	-1.19104	0.00231592	1.65317	2.02786	1.99589	0.746881	1.05168	0.687391
Csgalnact2	445.618	-0.602252	0.00231792	8.48574	7.00772	7.10354	4.35709	4.91451	5.62012
Klhl24	545.09	-0.562372	0.00236739	5.29607	5.40501	4.27356	3.79263	3.12506	3.22165
Sphk2	449.669	-0.629152	0.00238645	7.4944	6.67535	6.02469	3.52622	4.58337	4.95463
Ddx11	298.432	-0.748589	0.00240061	4.30404	5.30542	4.27358	3.10465	3.03002	2.12423
Plxna3	107.634	-1.16864	0.00241306	0.916372	1.30736	1.07884	0.425904	0.393721	0.65113
Abr	409.329	-0.645216	0.0024341	4.26522	4.61393	4.37351	2.50323	3.50595	2.46458
Fam109a	266.084	-0.766669	0.00246825	8.19454	8.23322	5.67071	4.59071	4.30821	4.09001
Atp9b	522.78	-0.615189	0.00248116	5.21435	7.41247	5.30225	4.26752	3.76424	3.67231
2310044G17Rik	166.348	-0.906157	0.00252184	2.5761	2.57606	2.42229	1.12579	1.68642	1.23043
Gm3716	62.6586	-1.48145	0.00255901	1.3456	1.78285	1.81724	0.643509	0.380725	0.747694
Pbx1	154.394	-1.02521	0.00263761	1.2269	1.23758	1.06533	0.368526	0.648046	0.719912
Ccnjl	374.054	-0.602064	0.00265088	8.62895	7.86978	9.13344	6.08158	5.08578	5.71566
Usp11	590.865	-0.569913	0.00265658	11.2516	11.4759	8.64943	6.18898	7.90725	7.04743
Cnot3	698.764	-0.537816	0.0026577	14.8119	14.6456	14.4061	12.3786	9.18416	8.63698
Cish	231.7	-0.861447	0.0026617	6.15006	7.62526	7.51377	2.76118	4.85749	4.10554
Cstf2t	453.018	-0.676692	0.00271675	7.69986	8.06412	7.10967	6.22057	3.74486	4.33765
Zfp39	163.039	-1.00111	0.00271801	3.38018	2.35734	2.8697	1.42531	1.84114	1.03142
Srebf2	885.467	-0.50637	0.00274463	10.7354	14.2498	10.0246	8.23842	8.41017	8.00042
Lama5	288.821	-0.749678	0.0027491	1.47743	1.90887	1.51069	0.932007	1.17621	0.803882
Casc3	920.647	-0.566532	0.00278026	16.0706	16.7436	12.4106	12.6861	9.17533	8.66828
Homez	337.78	-0.660601	0.00279775	3.30855	3.3717	4.2552	2.22058	2.56188	2.13392
Chpf	575.913	-0.579792	0.00282319	11.072	12.389	9.38121	8.30834	6.10097	7.56377
Upk1b	144.962	-1.11534	0.00283599	4.31591	6.47312	6.47432	2.05964	3.8323	2.0764
Fam189a2	120.15	-1.14569	0.00283599	4.27266	3.50758	2.21901	1.67864	1.2445	1.59683
Fgfr3	195.458	-0.996576	0.00285029	3.50331	3.49194	2.1202	2.04064	1.3174	1.20753
Gpc1	124.199	-1.15381	0.00290574	2.44135	3.40727	1.57819	1.04063	1.18518	1.11365
Fzd10	69.7025	-1.38982	0.00300853	1.86117	2.02521	1.31002	0.494821	0.640403	0.851053
Alpl	629.441	-0.629681	0.00302019	15.566	15.3188	15.9035	11.2283	6.97526	12.0387
Zfyve20	225.246	-0.733334	0.00302019	3.07871	2.52361	2.69399	1.66911	1.68625	1.63467
Ppfibp2	159.341	-0.868002	0.00302019	2.23094	2.29202	2.17525	1.13822	1.4211	1.11061
Zfp647	176.054	-0.972379	0.00302541	5.2707	4.65891	5.69892	3.46975	1.73676	2.75418
Cdh3	128.95	-1.03185	0.00302541	1.76954	2.42355	2.47977	0.991323	0.930589	1.34379
Pacs1	243.902	-0.727978	0.00305287	4.04859	3.46273	3.27213	1.94581	2.36719	2.19949
Malt1	304.748	-0.717646	0.0030705	3.67016	3.56922	4.40987	1.88738	2.40173	2.79842
Tgfa	258.748	-0.738203	0.00309116	3.48812	4.42481	3.86236	2.02278	2.28824	2.75267
Slc7a5	556.211	-0.572439	0.00320065	9.39086	11.3688	8.39122	7.50055	6.1473	5.9518
Capn5	146.272	-1.02174	0.00322654	2.15824	2.80705	1.87341	0.993601	0.904798	1.47328
Gramd1a	282.416	-0.755695	0.00334012	8.47297	6.63243	5.26332	3.80129	4.32319	3.94157
Papolg	569.832	-0.501101	0.00335989	8.53926	8.96592	9.80883	5.90613	7.0882	6.30557
Fndc4	530.355	-0.578854	0.00363373	14.6161	12.8572	15.6259	10.84	10.3564	7.64254
Ier5l	161.351	-0.894398	0.00363949	6.59016	8.18108	5.95153	4.33545	3.40166	3.40727
Cib2	593.228	-0.504551	0.0037272	42.9665	52.4936	50.098	30.9222	36.9928	34.7045
Tox3	271.304	-0.691179	0.0037272	5.65308	5.99169	4.51015	3.24136	3.52723	3.23875
Rpgrip1l	126.037	-1.02061	0.00373468	0.967054	1.35591	1.40766	0.621318	0.713899	0.502743
Cercam	232.76	-0.926584	0.00376266	6.3359	6.51509	4.44983	4.27882	2.19494	2.62256
Klhl25	155.165	-1.01362	0.00376808	3.44475	2.77921	2.32892	1.00378	1.88827	1.34656
6720401G13Rik	334.953	-0.73548	0.00385886	3.5176	3.73665	2.56164	2.15561	2.23185	1.50636
Inppl1	142.424	-1.18976	0.00388481	1.68317	2.69463	1.60262	0.725336	0.557879	1.34178
Slc45a4	189.582	-0.851796	0.00389307	2.90235	2.82763	2.13586	1.16139	1.63764	1.56249
Cyp4f16	172.308	-0.997202	0.00396697	5.11086	5.11239	6.08804	3.19215	1.58945	3.39008
Sox5	63.2881	-1.40588	0.00403777	0.822535	0.52045	0.586439	0.302398	0.186365	0.238861
Dync1h1	877.901	-0.510766	0.00405713	3.64971	4.46476	2.9167	2.65893	2.52514	2.559
Gga1	770.776	-0.569112	0.00405713	16.8073	18.1346	11.7866	12.1308	9.6406	9.72254
Tmem47	248.886	-0.930359	0.0040704	2.37837	4.61837	5.31553	2.05681	1.99563	2.4088
Usp6nl	486.079	-0.531318	0.0041336	6.67014	5.89258	5.29791	4.38172	4.07309	3.90196
Zfp60	379.229	-0.717548	0.00414694	6.52855	6.44819	4.91947	4.02183	2.58739	4.2762
Mrm1	571.371	-0.561611	0.00415651	13.9084	15.7668	12.6617	10.4884	7.63688	10.5628
Mfn2	374.698	-0.792751	0.00424014	6.62192	5.7747	4.31692	4.25862	2.22336	3.16311
B4galt1	131.007	-1.12047	0.00424014	2.09923	2.54554	1.44922	1.3041	0.699224	0.797494
Srebf1	928.339	-0.532877	0.00426182	11.8836	16.4474	10.9825	9.4456	7.85935	9.87182
Rilpl1	83.1147	-1.28207	0.00432673	3.64624	1.98696	2.42808	0.962643	0.948071	1.4071
Zfp385b	422.517	-0.544379	0.00433111	7.33084	6.60435	7.16026	4.46052	4.64817	5.36057
Zfp558	156.054	-0.921424	0.00433792	2.92176	2.71604	2.55536	1.52678	1.76591	1.0304
Vopp1	487.272	-0.515305	0.00438076	10.8922	10.4194	9.27656	7.72124	6.6872	6.99032
Nup188	494.033	-0.65273	0.0044055	5.12846	6.41993	4.84956	4.10702	2.53594	3.78726
Tmem246	496.113	-0.597733	0.00441597	11.6281	9.4564	9.75252	8.10743	5.40673	6.85773
Krt15	54.5262	-1.50679	0.00443516	3.26065	2.2733	1.68576	0.890308	0.73108	0.919929
Pxdn	518.679	-0.634663	0.00447936	5.71473	5.06728	3.90167	2.45899	3.37258	3.6312
Fut2	75.4902	-1.20942	0.00452005	1.72554	1.8869	1.69035	0.621432	0.750647	0.923667
Mllt1	339.291	-0.699577	0.00455975	5.06676	7.58397	5.26234	3.65783	3.2267	4.14939
Rarg	95.4748	-1.22263	0.00458518	2.05546	2.6102	1.74633	0.90475	1.26035	0.580943
Ptpn13	154.337	-0.93168	0.00470407	1.18931	1.03978	1.5346	0.522817	0.666733	0.784671
Agap3	504.062	-0.690009	0.0047305	8.66958	9.42027	5.13001	4.95282	4.27995	5.16342
Adar	220.21	-0.825251	0.00475233	2.31	2.52051	2.34464	1.24164	1.0049	1.806
Fgfr1	125.711	-0.922414	0.0047697	1.84449	1.71955	1.49569	0.938418	0.873356	0.857579
Pip5k1c	270.357	-0.731857	0.00477513	4.30645	4.79736	3.03797	2.49276	2.37649	2.44317
Olfm1	567.068	-0.548325	0.00477716	10.2561	9.88546	10.1077	7.59411	5.32686	7.76435
Tef	74.9242	-1.30598	0.00479088	1.62804	1.20078	0.856368	0.556709	0.527344	0.405634
Polr3b	393.808	-0.638073	0.00487977	5.78619	4.60667	4.89255	3.22512	3.96175	2.63245
Lrrc8d	584.764	-0.595342	0.00490586	9.92183	8.86851	7.00882	5.8476	4.53105	6.70206
Apbb3	165.611	-0.914922	0.00490586	5.6911	6.25313	4.21849	3.43152	2.94307	2.19243
Nudt16	420.106	-0.542603	0.00490995	14.9075	16.6079	16.2488	12.2312	10.4851	10.0634
Irak1	723.776	-0.598488	0.00493481	12.6193	12.0638	9.2496	8.01079	5.47412	8.93014
Vwa5a	199.695	-0.832799	0.00502156	3.06104	3.40408	3.01088	2.24835	1.7755	1.29142
Asap3	58.002	-1.81627	0.00502972	0.785197	1.35093	0.35495	0.236494	0.117532	0.354326
Chd7	638.826	-0.548427	0.00515599	3.55349	4.9245	3.89447	3.19858	2.88327	2.37578
Zfp202	173.541	-0.903299	0.00522682	3.8656	2.14913	2.96657	1.70249	1.48067	1.6179
Zmym6	391.487	-0.599863	0.00523143	6.55515	5.55115	5.45909	3.88306	3.24012	4.46995
Lcmt2	505.726	-0.562904	0.00527061	8.85305	7.99264	10.4111	5.68807	7.25324	5.50669
Ctsf	52.4258	-1.59285	0.00528861	2.29081	2.35689	1.49258	1.01598	0.387549	0.629478
Fam222b	275.727	-0.795057	0.00532513	4.22265	4.49426	5.15104	3.27649	1.73138	2.98263
Miip	317.031	-0.663341	0.00540077	10.7099	12.2469	10.0489	8.21338	5.57879	7.04426
Prune	327.693	-0.581597	0.00540451	6.69407	6.1373	6.4331	4.5237	4.43993	3.90531
Dnmbp	531.996	-0.519921	0.0055751	4.56706	5.87477	5.3554	3.97611	3.27549	3.76486
Prrg2	323.53	-0.633055	0.00558074	14.49	17.6391	14.4121	8.72634	9.79139	11.5105
Wbp1l	370.026	-0.677896	0.00563517	7.07217	5.54501	4.46169	3.96194	2.98333	3.73062
Ttyh2	186.912	-0.962053	0.00565293	4.75923	3.43457	2.81058	2.3377	1.23392	2.07661
D630045J12Rik	118.287	-0.968587	0.00566172	0.854932	0.619516	0.722455	0.341761	0.353849	0.427559
Zfp276	75.1448	-1.19362	0.00571262	1.13062	1.28851	0.881882	0.487226	0.515669	0.440307
Txnl4b	102.54	-1.0208	0.00572452	4.69712	3.44708	3.63246	2.02868	1.91779	1.8564
Cyth1	204.845	-0.87162	0.00577903	4.31977	3.98216	4.16367	3.21054	1.95436	1.64022
Hook3	566.989	-0.526964	0.0057818	2.97767	2.57112	2.48101	2.00341	2.04871	1.51885
Enpp4	214.396	-0.840643	0.00581663	2.44072	3.56494	3.28743	1.23987	1.91958	2.03371
Abcc5	431.233	-0.585241	0.00592955	3.93246	4.01177	4.91363	2.36069	3.24715	2.96413
Capn10	384.301	-0.536606	0.00601095	8.37079	7.96034	8.0122	5.08406	5.986	5.71581
Hdac5	104.638	-1.02125	0.00609714	1.67519	2.32865	1.67955	0.98713	0.964463	0.848096
Tmem164	320.35	-0.594202	0.00614914	2.98527	3.08255	2.92192	1.7124	2.10437	2.14085
Trappc9	306.131	-0.683739	0.00614914	3.05744	2.70226	2.01032	1.68104	1.41872	1.73854
Zfp455	81.5587	-1.15715	0.00622408	2.01583	2.54026	1.83536	0.759356	1.10876	1.00018
Lzts2	438.368	-0.678878	0.00625163	10.439	11.6491	6.35292	6.20059	5.80224	5.76514
Pdzrn3	285.395	-0.750457	0.00628147	3.70739	4.10389	5.61401	2.66209	3.22227	2.09194
Mogs	1076.45	-0.523638	0.00634937	23.0199	30.0297	17.5157	17.4998	15.4937	16.0962
AW146154	334.582	-0.663949	0.00635386	5.87209	5.6224	7.02706	4.86092	3.62237	3.19743
Morn4	341.196	-0.581947	0.00636285	10.9777	12.1498	11.5491	6.68779	8.51994	7.96616
Hectd3	121.595	-1.13209	0.00636661	2.33987	1.8509	1.45443	0.568414	0.732645	1.27867
Oraov1	320.184	-0.704908	0.00640107	10.1042	11.3579	9.71931	5.49878	5.1351	8.50967
Pdp1	184.361	-0.915454	0.00647924	3.35537	2.62093	2.6535	1.5603	0.979468	2.03793
Tmem63a	277.544	-0.732432	0.00648356	5.52914	5.77725	5.16224	3.53769	2.31247	4.06509
Specc1l	451.729	-0.593359	0.00650102	5.40245	3.88266	3.70808	3.11676	2.61557	2.87904
Polm	185.335	-0.81826	0.00650945	5.0754	3.70797	3.66776	2.78013	2.03735	2.24108
Kdm4a	124.715	-0.937512	0.00655467	1.86385	1.78455	1.44312	1.05481	0.849425	0.752554
Klc3	59.0426	-1.30248	0.00657625	2.69458	1.98301	2.57337	0.976764	0.980666	0.981955
Rimklb	148.274	-0.826543	0.00659797	2.29953	2.50298	2.46618	1.47227	1.44268	1.18169
Dyrk1b	86.4272	-1.26435	0.00668899	2.6113	3.19745	1.32046	0.881745	1.03742	1.05085
Fam198b	83.9027	-3.76361	0.00668899	0.974291	1.26433	1.3928	0.151394	0.115499	0
Ankrd13b	62.5952	-1.27389	0.00668899	1.35622	1.33953	1.39065	0.554004	0.44249	0.694517
Rxra	165.154	-0.830652	0.00678135	2.06697	2.35085	1.76162	1.03263	1.38056	1.06218
Frmd5	149.321	-0.886305	0.00685321	2.56964	2.32743	2.20915	1.63442	1.2106	0.995652
Col4a1	180.187	-0.832691	0.00686103	1.89512	2.1603	1.31497	0.965887	1.00005	1.05075
Fbxo16	70.8273	-1.23286	0.00688861	3.37455	4.39352	4.67917	1.41786	2.22425	1.6553
Stat2	85.3055	-1.2659	0.00690699	1.72684	1.25005	1.24277	0.348505	0.535025	0.874528
Hnrnpul1	554.452	-0.566636	0.00693482	10.099	13.2536	10.1963	9.2121	6.53258	6.90098
Ppp2r5d	932.154	-0.506569	0.00693972	20.198	20.7607	16.6149	16.8195	10.8746	12.8239
Azi1	178.412	-0.892616	0.00694271	3.74079	3.16135	3.07941	2.49412	1.31409	1.56358
Arhgef10l	167.775	-1.00534	0.00695043	2.81923	2.55498	2.02046	1.27935	1.71143	0.690623
Bcl2l14	281.343	-0.705258	0.00702436	7.89724	6.66777	9.6215	4.13873	5.9105	4.78553
Edn3	91.5809	-1.05008	0.00715207	2.30633	2.12084	1.98976	1.0871	0.830322	1.18246
Thrb	109.576	-1.00678	0.00716922	1.35167	0.972869	1.11321	0.708893	0.500431	0.500012
Stx19	60.5651	-1.39505	0.00719356	4.48278	3.87905	3.01015	1.06676	2.11693	1.14162
Spice1	464.738	-0.600864	0.00727655	7.03348	7.38645	5.44243	5.3145	3.58857	4.19074
Mtmr3	298.588	-0.684032	0.00732132	3.6962	3.43741	2.85318	2.34521	1.57059	2.30063
Ror2	355.638	-0.707341	0.00736349	7.01588	5.41699	4.67427	3.36512	4.43436	2.67604
Dtna	199.156	-0.715913	0.00736349	2.04596	1.95719	1.78249	1.12214	1.3195	1.08079
Prickle1	217.195	-0.933616	0.00738011	2.96501	4.7859	2.99297	2.0553	1.15099	2.42087
Erbb2	280.942	-0.621692	0.00738576	3.41348	3.79988	3.27776	2.56732	2.07837	2.17085
4931428F04Rik	72.7183	-1.46004	0.00741635	1.76418	2.06999	0.788871	0.683649	0.677054	0.318097
Elovl2	393.152	-0.598333	0.00744086	6.09221	7.7035	5.20154	3.88086	4.48833	4.18265
Zfp157	499.766	-0.526985	0.00744873	5.55344	5.20424	6.36865	3.46455	4.61785	3.80355
Cers4	94.0094	-1.26747	0.0074581	1.77311	1.58631	2.21337	0.3599	0.849594	1.10925
Elmod2	403.342	-0.564392	0.00754072	6.04496	4.4878	5.20299	3.90231	3.48304	3.25211
Zfp54	283.507	-0.719264	0.00757724	8.15832	7.34205	5.90726	3.39398	4.16077	5.45936
1810019D21Rik	411.786	-0.533366	0.00760052	13.858	15.8084	15.8833	10.1695	9.46631	11.8444
B4galt2	213.172	-0.827951	0.00760052	5.21368	6.81064	4.61791	2.19844	3.5552	3.6299
Ctxn1	410.6	-0.504331	0.00760512	20.6813	20.9962	18.8019	13.7826	14.939	13.9201
Zscan22	298.776	-0.5996	0.00767227	7.71687	6.52035	6.91677	5.01844	4.17344	4.76668
Ints3	464.918	-0.600271	0.00770924	6.54095	7.90073	4.89753	4.32144	4.59687	3.83913
H2-M3	253.1	-0.756169	0.00796756	10.9802	8.62373	14.7519	6.63298	7.71164	5.98807
Ptcd1	222.711	-0.81814	0.00796756	5.47565	4.91659	3.19766	2.36218	2.19096	3.15992
Slc35e1	411.061	-0.627389	0.0079984	3.35915	4.61578	2.9563	2.59928	2.45009	2.02596
Ap2a1	457.433	-0.555132	0.00808342	8.77417	9.17992	6.38628	5.56725	5.74827	5.25216
Dgcr2	867.58	-0.541121	0.00810383	16.4263	12.9815	9.42323	8.14668	9.52102	9.0233
Smarcd3	193.66	-0.710332	0.00832933	6.99417	7.98746	6.47137	4.25497	4.43716	4.42252
Hnf1a	306.936	-0.571787	0.00833729	6.39033	5.63959	5.70316	3.8783	4.23855	3.81345
Zfp866	283.392	-0.697902	0.00858289	3.09885	3.14146	3.12722	2.54678	1.49865	1.72549
Senp7	424.854	-0.50336	0.00865123	5.29496	4.80717	4.40566	3.5456	3.22635	3.46306
Ttc38	108.898	-0.950944	0.00867674	2.02285	1.88627	1.98402	1.25289	0.889096	0.903918
Keap1	538.114	-0.575153	0.00875608	8.14999	8.65366	5.37307	4.79611	4.72113	5.37287
Fcho1	115.201	-1.29006	0.00876538	2.44032	2.42398	2.54493	1.70888	0.36995	0.947651
Gm16515	77.1341	-1.59189	0.00876538	1.06518	1.42142	1.80101	0.584036	0.105164	0.733719
Ggh	577.114	-0.500592	0.00876786	26.0167	22.3265	30.1759	17.2829	20.8628	17.3451
Agfg2	213.245	-0.898239	0.00882848	4.436	5.92244	3.51342	3.46203	1.72126	2.256
Tnfrsf21	425.076	-0.531452	0.00883324	8.04541	7.26599	6.02399	5.21346	4.8249	4.72215
Peli2	165.258	-0.806468	0.00904049	1.82907	1.83043	1.8755	1.20072	0.78517	1.1787
Spdef	78.2085	-1.26329	0.0093606	2.55797	3.39417	3.36475	0.694796	1.85837	1.3322
Tmem231	78.9945	-1.06396	0.00948368	1.95893	2.01544	1.72411	0.85965	0.946867	0.919975
Phtf1	604.738	-0.507531	0.0095213	12.3348	10.2693	9.03824	6.7114	6.91711	8.63846
Tmem63b	379.193	-0.678982	0.00964879	7.42528	9.08826	5.68795	5.46478	3.4624	4.94047
Dnajc28	59.3128	-1.42547	0.00970577	1.23988	0.869082	1.65413	0.328628	0.371183	0.703377
Sh3bp1	415.828	-0.602251	0.0097645	15.5029	11.9066	13.2258	11.2835	7.88429	7.58423
Zfp940	237.843	-0.654236	0.00985553	5.83141	4.98494	5.38501	3.70625	2.90767	3.6801
Ephb3	67.1203	-1.24637	0.00992941	0.830011	1.33638	1.34075	0.394919	0.606735	0.477165
